# Supplementary material for: ﻿Taxonomic and phylogenetic characterisations of six species of Pleosporales (in Didymosphaeriaceae, Roussoellaceae and Nigrogranaceae) from China
Source: MycoKeys. 2023 Nov 29;100:123–51. doi: 10.3897/mycokeys.100.109423 (PMC10701915; doi:10.3897/mycokeys.100.109423)
Supplement: XML Treatment for Neokalmusia [file mycokeys.100.109423-treatment1.xml]

<!DOCTYPE tp:taxon-treatment
  PUBLIC "-//TaxonX//DTD Taxonomic Treatment Publishing DTD v0 20100105//EN" "tax-treatment-NSO.dtd">
<tp:taxon-treatment xmlns:tp="http://www.plazi.org/taxpub"><tp:treatment-meta><kwd-group><label>Taxon classification</label><kwd>
                <named-content content-type="kingdom">Fungi</named-content>
              </kwd><kwd>
                <named-content content-type="order">Pleosporales</named-content>
              </kwd><kwd>
                <named-content content-type="family">Didymosphaeriaceae</named-content>
              </kwd></kwd-group><mixed-citation publication-type="journal"><person-group><name><surname>Hu</surname><given-names>Hongmin</given-names></name><name><surname>He</surname><given-names>Minghui</given-names></name><name><surname>Wu</surname><given-names>Youpeng</given-names></name><name><surname>Long</surname><given-names>Sihan</given-names></name><name><surname>Zhang</surname><given-names>Xu</given-names></name><name><surname>Liu</surname><given-names>Lili</given-names></name><name><surname>Shen</surname><given-names>Xiangchun</given-names></name><name><surname>Wijayawardene</surname><given-names>Nalin N.</given-names></name><name><surname>Meng</surname><given-names>Zebin</given-names></name><name><surname>Long</surname><given-names>Qingde</given-names></name><name><surname>Kang</surname><given-names>Jichuan</given-names></name><name><surname>Li</surname><given-names>Qirui</given-names></name></person-group><article-title>﻿Taxonomic and phylogenetic characterisations of six species of <tp:taxon-name><tp:taxon-name-part taxon-name-part-type="order">Pleosporales</tp:taxon-name-part></tp:taxon-name> (in <tp:taxon-name><tp:taxon-name-part taxon-name-part-type="genus" reg="Didymosphaeriaceae">Didymosphaeriaceae</tp:taxon-name-part></tp:taxon-name>, <tp:taxon-name><tp:taxon-name-part taxon-name-part-type="family">Roussoellaceae</tp:taxon-name-part></tp:taxon-name> and <tp:taxon-name><tp:taxon-name-part taxon-name-part-type="genus" reg="Nigrogranaceae">Nigrogranaceae</tp:taxon-name-part></tp:taxon-name>) from China</article-title><source>MycoKeys</source><day>29</day><month>11</month><year>2023</year><volume>100</volume><fpage>123</fpage><lpage>151</lpage><pub-id pub-id-type="doi">10.3897/mycokeys.100.109423</pub-id></mixed-citation></tp:treatment-meta><tp:nomenclature><label>﻿</label><tp:taxon-name>
              <object-id xmlns:xlink="http://www.w3.org/1999/xlink" content-type="arpha" xlink:type="simple">99794A31-D28F-589E-BC9A-E7EA035988C5</object-id>
              <tp:taxon-name-part taxon-name-part-type="genus" reg="Neokalmusia">Neokalmusia</tp:taxon-name-part>
              <object-id xmlns:xlink="http://www.w3.org/1999/xlink" content-type="mycobank" xlink:type="simple">550700</object-id>
            </tp:taxon-name><tp:taxon-authority>Ariyawansa &amp; K.D. Hyde, Fungal Diversity 68: 92 (2014b)</tp:taxon-authority></tp:nomenclature><tp:treatment-sec sec-type="notes" id="SECID0EOFEK"><title>Notes.</title><p><italic><tp:taxon-name><tp:taxon-name-part taxon-name-part-type="genus" reg="Neokalmusia">Neokalmusia</tp:taxon-name-part></tp:taxon-name></italic> was established by <xref ref-type="bibr" rid="B4">Ariyawansa et al. (2014b)</xref> to accommodate two bambusicolous taxa, <italic><tp:taxon-name><tp:taxon-name-part taxon-name-part-type="genus" reg="Nigrogranaceae">N.</tp:taxon-name-part><tp:taxon-name-part taxon-name-part-type="species" reg="brevispora">brevispora</tp:taxon-name-part></tp:taxon-name></italic> and <italic><tp:taxon-name><tp:taxon-name-part taxon-name-part-type="genus" reg="Nigrogranaceae">N.</tp:taxon-name-part><tp:taxon-name-part taxon-name-part-type="species" reg="scabrispora">scabrispora</tp:taxon-name-part></tp:taxon-name></italic>, previously referred to <italic><tp:taxon-name><tp:taxon-name-part taxon-name-part-type="genus" reg="Kalmusia">Kalmusia</tp:taxon-name-part></tp:taxon-name></italic>. Members of <italic><tp:taxon-name><tp:taxon-name-part taxon-name-part-type="genus" reg="Neokalmusia">Neokalmusia</tp:taxon-name-part></tp:taxon-name></italic> are characterised by solitary sphaeroid ascomata, a peridium of small pseudoparenchymatous cells, clavate basal asci with very long pedicels, very thin pseudoparaphyses and distoseptate, smooth-walled ascospores (<xref ref-type="bibr" rid="B4">Ariyawansa et al. 2014b</xref>; <xref ref-type="bibr" rid="B64">Zhang et al. 2020a</xref>). In this study, we introduce a new species of <italic><tp:taxon-name><tp:taxon-name-part taxon-name-part-type="genus" reg="Neokalmusia">Neokalmusia</tp:taxon-name-part></tp:taxon-name></italic>, based on a combination of morphological and molecular analyses (Fig. <xref ref-type="fig" rid="F1">1</xref>).</p><fig id="F1" position="float" orientation="portrait"><object-id xmlns:xlink="http://www.w3.org/1999/xlink" content-type="doi" xlink:type="simple">10.3897/mycokeys.100.109423.figure1</object-id><object-id xmlns:xlink="http://www.w3.org/1999/xlink" content-type="arpha" xlink:type="simple">57C87471-137E-5953-A1B7-8462D8F67227</object-id><label>Figure 1.</label><caption><p>RAxML phylogram of <tp:taxon-name><tp:taxon-name-part taxon-name-part-type="genus" reg="Didymosphaeriaceae">Didymosphaeriaceae</tp:taxon-name-part></tp:taxon-name>, based on a combined dataset of partial <abbrev xmlns:xlink="http://www.w3.org/1999/xlink" xlink:title="internal transcribed spacers" id="ABBRID0EEIEK" xlink:type="simple">ITS</abbrev>, <abbrev xmlns:xlink="http://www.w3.org/1999/xlink" xlink:title="large subunit rDNA" id="ABBRID0EIIEK" xlink:type="simple">LSU</abbrev>, <abbrev xmlns:xlink="http://www.w3.org/1999/xlink" xlink:title="small subunit rDNA" id="ABBRID0EMIEK" xlink:type="simple">SSU</abbrev> and <italic>tef</italic>1 DNA sequences. The tree is rooted by <italic><tp:taxon-name><tp:taxon-name-part taxon-name-part-type="genus" reg="Bimuria">Bimuria</tp:taxon-name-part><tp:taxon-name-part taxon-name-part-type="species" reg="novae-zelandiae">novae-zelandiae</tp:taxon-name-part></tp:taxon-name></italic> (<abbrev xmlns:xlink="http://www.w3.org/1999/xlink" xlink:title="Centraalbureau voor Schimmelcultures, Utrecht, The Netherlands" id="ABBRID0EFJEK" xlink:type="simple">CBS</abbrev> 107.79) and <italic><tp:taxon-name><tp:taxon-name-part taxon-name-part-type="genus" reg="Bimuria">Bimuria</tp:taxon-name-part><tp:taxon-name-part taxon-name-part-type="species" reg="omanensis">omanensis</tp:taxon-name-part></tp:taxon-name></italic> (SQUCC 15280). Bootstrap supports <abbrev xmlns:xlink="http://www.w3.org/1999/xlink" xlink:title="Maximum Likelihood" id="ABBRID0EUJEK" xlink:type="simple">ML</abbrev> (MLB ≥ 75%) and Bayesian posterior probabilities (<abbrev xmlns:xlink="http://www.w3.org/1999/xlink" xlink:title="Bayesian posterior probabilities" id="ABBRID0EYJEK" xlink:type="simple">BYPP</abbrev> ≥ 0.95) are given as MLB/<abbrev xmlns:xlink="http://www.w3.org/1999/xlink" xlink:title="Bayesian posterior probabilities" id="ABBRID0E3JEK" xlink:type="simple">BYPP</abbrev> above the branches. Sequences from newly-generated isolates are in red, bold letters, while those of ex-type isolates are shown in black, bold letters.</p></caption><graphic xmlns:xlink="http://www.w3.org/1999/xlink" xlink:href="mycokeys-100-123-g001.jpg" position="float" orientation="portrait" xlink:type="simple" id="oo_944597.jpg"><uri content-type="original_file" xlink:type="simple">https://binary.pensoft.net/fig/944597</uri></graphic></fig></tp:treatment-sec><ref-list><ref id="B4"><mixed-citation xmlns:xlink="http://www.w3.org/1999/xlink" xlink:type="simple"><person-group><name name-style="western"><surname>Ariyawansa</surname><given-names>HA</given-names></name><name name-style="western"><surname>Tanaka</surname><given-names>K</given-names></name><name name-style="western"><surname>Thambugala</surname><given-names>KM</given-names></name><name name-style="western"><surname>Phookamsak</surname><given-names>R</given-names></name><name name-style="western"><surname>Tian</surname><given-names>Q</given-names></name><name name-style="western"><surname>Camporesi</surname><given-names>E</given-names></name><name name-style="western"><surname>Hyde</surname><given-names>KD</given-names></name></person-group> (<year>2014b</year>) <article-title>A molecular phylogenetic reappraisal of the <tp:taxon-name><tp:taxon-name-part taxon-name-part-type="genus">Didymosphaeriaceae</tp:taxon-name-part></tp:taxon-name> (= <tp:taxon-name><tp:taxon-name-part taxon-name-part-type="family">Montagnulaceae</tp:taxon-name-part></tp:taxon-name>).</article-title><source>Fungal Diversity</source><volume>68</volume>(<issue>1</issue>): <fpage>69</fpage>–<lpage>104</lpage>. <ext-link xlink:href="10.1007/s13225-014-0305-6" ext-link-type="doi" xlink:type="simple">https://doi.org/10.1007/s13225-014-0305-6</ext-link></mixed-citation></ref><ref id="B64"><mixed-citation xmlns:xlink="http://www.w3.org/1999/xlink" xlink:type="simple"><person-group><name name-style="western"><surname>Zhang</surname><given-names>JF</given-names></name><name name-style="western"><surname>Liu</surname><given-names>JK</given-names></name><name name-style="western"><surname>Thambugala</surname><given-names>KM</given-names></name><name name-style="western"><surname>Yang</surname><given-names>J</given-names></name><name name-style="western"><surname>Meng</surname><given-names>ZH</given-names></name><name name-style="western"><surname>Liu</surname><given-names>ZY</given-names></name></person-group> (<year>2020a</year>) <article-title>Two new species and a new record of <italic><tp:taxon-name><tp:taxon-name-part taxon-name-part-type="genus">Nigrograna</tp:taxon-name-part></tp:taxon-name></italic> (<tp:taxon-name><tp:taxon-name-part taxon-name-part-type="genus">Nigrogranaceae</tp:taxon-name-part></tp:taxon-name>, <tp:taxon-name><tp:taxon-name-part taxon-name-part-type="order">Pleosporales</tp:taxon-name-part></tp:taxon-name>) from China and Thailand.</article-title><source>Mycological Progress</source><volume>19</volume>(<issue>11</issue>): <fpage>1365</fpage>–<lpage>1375</lpage>. <ext-link xlink:href="10.1007/s11557-020-01633-0" ext-link-type="doi" xlink:type="simple">https://doi.org/10.1007/s11557-020-01633-0</ext-link></mixed-citation></ref></ref-list></tp:taxon-treatment>
