# Supplementary material for: ﻿Taxonomic and phylogenetic characterisations of six species of Pleosporales (in Didymosphaeriaceae, Roussoellaceae and Nigrogranaceae) from China
Source: MycoKeys. 2023 Nov 29;100:123–51. doi: 10.3897/mycokeys.100.109423 (PMC10701915; doi:10.3897/mycokeys.100.109423)
Supplement: XML Treatment for Neokalmusia karka [file mycokeys.100.109423-treatment2.xml]

<!DOCTYPE tp:taxon-treatment
  PUBLIC "-//TaxonX//DTD Taxonomic Treatment Publishing DTD v0 20100105//EN" "tax-treatment-NSO.dtd">
<tp:taxon-treatment xmlns:tp="http://www.plazi.org/taxpub"><tp:treatment-meta><kwd-group><label>Taxon classification</label><kwd>
                <named-content content-type="kingdom">Fungi</named-content>
              </kwd><kwd>
                <named-content content-type="order">Pleosporales</named-content>
              </kwd><kwd>
                <named-content content-type="family">Didymosphaeriaceae</named-content>
              </kwd></kwd-group><mixed-citation publication-type="journal"><person-group><name><surname>Hu</surname><given-names>Hongmin</given-names></name><name><surname>He</surname><given-names>Minghui</given-names></name><name><surname>Wu</surname><given-names>Youpeng</given-names></name><name><surname>Long</surname><given-names>Sihan</given-names></name><name><surname>Zhang</surname><given-names>Xu</given-names></name><name><surname>Liu</surname><given-names>Lili</given-names></name><name><surname>Shen</surname><given-names>Xiangchun</given-names></name><name><surname>Wijayawardene</surname><given-names>Nalin N.</given-names></name><name><surname>Meng</surname><given-names>Zebin</given-names></name><name><surname>Long</surname><given-names>Qingde</given-names></name><name><surname>Kang</surname><given-names>Jichuan</given-names></name><name><surname>Li</surname><given-names>Qirui</given-names></name></person-group><article-title>﻿Taxonomic and phylogenetic characterisations of six species of <tp:taxon-name><tp:taxon-name-part taxon-name-part-type="order">Pleosporales</tp:taxon-name-part></tp:taxon-name> (in <tp:taxon-name><tp:taxon-name-part taxon-name-part-type="genus" reg="Didymosphaeriaceae">Didymosphaeriaceae</tp:taxon-name-part></tp:taxon-name>, <tp:taxon-name><tp:taxon-name-part taxon-name-part-type="family">Roussoellaceae</tp:taxon-name-part></tp:taxon-name> and <tp:taxon-name><tp:taxon-name-part taxon-name-part-type="genus" reg="Nigrogranaceae">Nigrogranaceae</tp:taxon-name-part></tp:taxon-name>) from China</article-title><source>MycoKeys</source><day>29</day><month>11</month><year>2023</year><volume>100</volume><fpage>123</fpage><lpage>151</lpage><pub-id pub-id-type="doi">10.3897/mycokeys.100.109423</pub-id></mixed-citation></tp:treatment-meta><tp:nomenclature><label>﻿</label><tp:taxon-name>
              <object-id xmlns:xlink="http://www.w3.org/1999/xlink" content-type="arpha" xlink:type="simple">08F65237-C479-55E6-9281-AA50B473E330</object-id>
              <tp:taxon-name-part taxon-name-part-type="genus" reg="Neokalmusia">Neokalmusia</tp:taxon-name-part>
              <tp:taxon-name-part taxon-name-part-type="species" reg="karka">karka</tp:taxon-name-part>
              <object-id xmlns:xlink="http://www.w3.org/1999/xlink" content-type="mycobank" xlink:type="simple">851046</object-id>
            </tp:taxon-name><tp:taxon-authority>H. M. Hu &amp; Q. R. Li</tp:taxon-authority><tp:taxon-status xmlns:xlink="http://www.w3.org/1999/xlink" xlink:type="simple">sp. nov.</tp:taxon-status><xref ref-type="fig" rid="F4">Fig. 4</xref></tp:nomenclature><tp:treatment-sec sec-type="type material" id="SECID0ETLEK"><title>Type material.</title><p><bold><italic>Holotype</italic></bold>: GMB0494.</p></tp:treatment-sec><tp:treatment-sec sec-type="etymology" id="SECID0E5LEK"><title>Etymology.</title><p>In reference to the host, <italic><tp:taxon-name><tp:taxon-name-part taxon-name-part-type="genus" reg="Phragmites">Phragmites</tp:taxon-name-part><tp:taxon-name-part taxon-name-part-type="species" reg="karka">karka</tp:taxon-name-part></tp:taxon-name></italic> (Retz.) Trin. ex Steud.</p></tp:treatment-sec><tp:treatment-sec sec-type="description" id="SECID0EPMEK"><title>Description.</title><p>Saprobic on dead culms of <italic><tp:taxon-name><tp:taxon-name-part taxon-name-part-type="genus" reg="Phragmites">P.</tp:taxon-name-part><tp:taxon-name-part taxon-name-part-type="species" reg="karka">karka</tp:taxon-name-part></tp:taxon-name></italic>.</p><p><bold>Sexual morph: <italic>Clypeus</italic></bold> visible as black dots on the host surface, breaking through slightly raised cracks at the centre. <bold><italic>Ascomata</italic></bold> 241–386 × 161–231 μm (average = 375 × 197 μm, n = 5), smooth, semi-immersed, scattered, solitary or in small groups, black, oval, with ostiole. <bold><italic>Peridium</italic></bold> 12–20 μm wide, composed of a few layers of thin-walled, brown to dark brown, cells of textura angularis. <bold><italic>Hamathecium</italic></bold> comprising 1.5–2.8 μm wide, numerous, cellular, pseudoparaphyses, embedded in a mucilaginous matrix. <bold><italic>Asci</italic></bold> 80–109 × 10–14 μm (average = 95 × 11.4 μm, n = 15), 8-spored, bitunicate, fissitunicate, cylindrical-clavate, with bulbous pedicel, apically rounded with an indistinct ocular chamber, with a J-subapical ring. <bold><italic>Ascospores</italic></bold> 14–17 × 4–6 μm (average = 15.8 × 5.3 μm, n = 30), overlapping 1–2-seriate, fusiform, pale brown to brown, 1-septate, constricted at the septum, often enlarged near septum in the upper cell, distinctly verrucose on the surface, without a mucilaginous sheath. <bold>Asexual morph</bold>: undetermined.</p></tp:treatment-sec><tp:treatment-sec sec-type="description" id="SECID0EXNEK"><title>Culture characters.</title><p>After 4 weeks of cultivation at 25 °C, the colonies on <abbrev xmlns:xlink="http://www.w3.org/1999/xlink" xlink:title="potato dextrose agar" id="ABBRID0E4NEK" xlink:type="simple">PDA</abbrev> measure around 2–2.5 cm in diameter. The surface appears smooth to velvety with an entire or slightly irregular margin, ranging from white to grey olivaceous. The colour is white near the margin with dense circular to filamentous growth. The reverse side of the colonies black to greenish-olivaceous.</p></tp:treatment-sec><tp:treatment-sec sec-type="material" id="SECID0EBOEK"><title>Specimens examined.</title><p>China, Guizhou Province, Zunyi City, Suiyang County, Kuanqwashui Nature Reserve (<named-content xmlns:xlink="http://www.w3.org/1999/xlink" content-type="dwc:verbatimCoordinates" xlink:type="simple"><named-content content-type="geo-json" specific-use="{&#34;type&#34;:&#34;Point&#34;,&#34;coordinates&#34;:[107.159347,28.530844]}" id="NCID0EKOEK" xlink:type="simple">28°31'51.04"N, 107°9'33.65"E</named-content></named-content>), 1544 m elev., on decaying culms, 12 October 2022, Y.P Wu and H.M Hu, 2022KKS49 (GMB0494, holotype; GMBC0494, ex-type; <named-content xmlns:xlink="http://www.w3.org/1999/xlink" content-type="dwc:institutional_code" xlink:title="Kunming Institute of Botany, Chinese Academy of Sciences" xlink:href="http://grbio.org/institution/kunming-institute-botany-chinese-academy-sciences" xlink:type="simple">KUN-HKAS</named-content> 129179, isotype).</p></tp:treatment-sec><tp:treatment-sec sec-type="material" id="SECID0ETOEK"><title>Other examined material.</title><p>China, Guizhou Province, Huaxi District, Shilihetan Wetland Park (<named-content xmlns:xlink="http://www.w3.org/1999/xlink" content-type="dwc:verbatimCoordinates" xlink:type="simple"><named-content content-type="geo-json" specific-use="{&#34;type&#34;:&#34;Point&#34;,&#34;coordinates&#34;:[107.135778,26.692861]}" id="NCID0E3OEK" xlink:type="simple">26°41'34.3"N, 106°67'68.8"E</named-content></named-content>), 1500 m elev., on decaying culms, 8 October 2022, Y.P Wu and H.M Hu, 2022SLZH11 (GMB0500; GMBC0500, living culture).</p></tp:treatment-sec><tp:treatment-sec sec-type="notes" id="SECID0EBPEK"><title>Notes.</title><p>This fungus shares morphological characters similar to <italic><tp:taxon-name><tp:taxon-name-part taxon-name-part-type="genus" reg="Neokalmusia">Neokalmusia</tp:taxon-name-part></tp:taxon-name></italic> in having immersed ascomata, a clypeus-like structure composed of thin-walled cells and verrucose ascospores (<xref ref-type="bibr" rid="B49">Tanaka et al. 2009</xref>; <xref ref-type="bibr" rid="B4">Ariyawansa et al. 2014b</xref>). Other than <italic><tp:taxon-name><tp:taxon-name-part taxon-name-part-type="genus" reg="Neokalmusia">Neokalmusia</tp:taxon-name-part><tp:taxon-name-part taxon-name-part-type="species" reg="karka">karka</tp:taxon-name-part></tp:taxon-name></italic>, only two species, <italic><tp:taxon-name><tp:taxon-name-part taxon-name-part-type="genus" reg="Neokalmusia">N.</tp:taxon-name-part><tp:taxon-name-part taxon-name-part-type="species" reg="arundinis">arundinis</tp:taxon-name-part></tp:taxon-name></italic> Thambug. &amp; K.D. Hyde and <italic><tp:taxon-name><tp:taxon-name-part taxon-name-part-type="genus" reg="Nigrogranaceae">N.</tp:taxon-name-part><tp:taxon-name-part taxon-name-part-type="species" reg="didymospora">didymospora</tp:taxon-name-part></tp:taxon-name></italic> D.Q. Dai &amp; K.D. Hyde have been reported with 1-septate ascospores. However, <italic><tp:taxon-name><tp:taxon-name-part taxon-name-part-type="genus" reg="Neokalmusia">N.</tp:taxon-name-part><tp:taxon-name-part taxon-name-part-type="species" reg="karka">karka</tp:taxon-name-part></tp:taxon-name></italic> can be distinguished, based on differences in asci size (<italic><tp:taxon-name><tp:taxon-name-part taxon-name-part-type="genus" reg="Neokalmusia">N.</tp:taxon-name-part><tp:taxon-name-part taxon-name-part-type="species" reg="karka">karka</tp:taxon-name-part></tp:taxon-name></italic>, 80–109 × 10–14 μm; <italic><tp:taxon-name><tp:taxon-name-part taxon-name-part-type="genus" reg="Neokalmusia">N.</tp:taxon-name-part><tp:taxon-name-part taxon-name-part-type="species" reg="arundinis">arundinis</tp:taxon-name-part></tp:taxon-name></italic> 60–85 × (7.5–) 8.5–10.5 μm; <italic><tp:taxon-name><tp:taxon-name-part taxon-name-part-type="genus" reg="Nigrogranaceae">N.</tp:taxon-name-part><tp:taxon-name-part taxon-name-part-type="species" reg="didymospora">didymospora</tp:taxon-name-part></tp:taxon-name></italic> 125–160 × 9.5–14 μm) and the obvious oval shape of its ascomata (<xref ref-type="bibr" rid="B59">Wanasinghe et al. 2018</xref>; <xref ref-type="bibr" rid="B18">Flakus et al. 2019</xref>). In our phylogram, <italic><tp:taxon-name><tp:taxon-name-part taxon-name-part-type="genus" reg="Neokalmusia">Neokalmusia</tp:taxon-name-part><tp:taxon-name-part taxon-name-part-type="species" reg="karka">karka</tp:taxon-name-part></tp:taxon-name></italic> formed a well-supported separate clade (100% <abbrev xmlns:xlink="http://www.w3.org/1999/xlink" xlink:title="Maximum Likelihood" id="ABBRID0EWSEK" xlink:type="simple">ML</abbrev>, 1 <abbrev xmlns:xlink="http://www.w3.org/1999/xlink" xlink:title="Bayesian posterior probabilities" id="ABBRID0E1SEK" xlink:type="simple">BYPP</abbrev>; Fig. <xref ref-type="fig" rid="F1">1</xref>) in a sister relationship with <italic><tp:taxon-name><tp:taxon-name-part taxon-name-part-type="genus" reg="Neokalmusia">N.</tp:taxon-name-part><tp:taxon-name-part taxon-name-part-type="species" reg="arundinis">arundinis</tp:taxon-name-part></tp:taxon-name></italic> and <italic><tp:taxon-name><tp:taxon-name-part taxon-name-part-type="genus" reg="Nigrogranaceae">N.</tp:taxon-name-part><tp:taxon-name-part taxon-name-part-type="species" reg="didymospora">didymospora</tp:taxon-name-part></tp:taxon-name></italic>. The macro and micro-morphological differences and phylogenetic analyses support the recognition of <italic><tp:taxon-name><tp:taxon-name-part taxon-name-part-type="genus" reg="Neokalmusia">N.</tp:taxon-name-part><tp:taxon-name-part taxon-name-part-type="species" reg="karka">karka</tp:taxon-name-part></tp:taxon-name></italic> as a new species (Fig. <xref ref-type="fig" rid="F1">1</xref>).</p></tp:treatment-sec><tp:treatment-sec><!--Section generated to contain objects referenced in tp:taxon-treatment.--><fig id="F4" position="float" orientation="portrait"><object-id xmlns:xlink="http://www.w3.org/1999/xlink" content-type="doi" xlink:type="simple">10.3897/mycokeys.100.109423.figure4</object-id><object-id xmlns:xlink="http://www.w3.org/1999/xlink" content-type="arpha" xlink:type="simple">6ED11DFF-A322-5333-9EBB-EB8892B88ACC</object-id><label>Figure 4.</label><caption><p><italic><tp:taxon-name><tp:taxon-name-part taxon-name-part-type="genus" reg="Neokalmusia">Neokalmusia</tp:taxon-name-part><tp:taxon-name-part taxon-name-part-type="species" reg="karka">karka</tp:taxon-name-part></tp:taxon-name></italic> (GMB0494, holotype) <bold>A</bold> type specimen <bold>B</bold>, <bold>C</bold> appearance of ascomata on substrate <bold>D, E</bold> longitudinal section of an ascoma <bold>F</bold> peridium <bold>G</bold> pseudoparaphyses <bold>H–K</bold> asci <bold>L–N</bold> ascospores <bold>O, J</bold> ascus subapical ring in Melzer’s Reagent. Scale bars: 0.5 mm (<bold>B–D</bold>); 10 μm (<bold>E–O</bold>).</p></caption><graphic xmlns:xlink="http://www.w3.org/1999/xlink" xlink:href="mycokeys-100-123-g004.jpg" position="float" orientation="portrait" xlink:type="simple" id="oo_944600.jpg"><uri content-type="original_file" xlink:type="simple">https://binary.pensoft.net/fig/944600</uri></graphic></fig><fig id="F1" position="float" orientation="portrait"><object-id xmlns:xlink="http://www.w3.org/1999/xlink" content-type="doi" xlink:type="simple">10.3897/mycokeys.100.109423.figure1</object-id><object-id xmlns:xlink="http://www.w3.org/1999/xlink" content-type="arpha" xlink:type="simple">57C87471-137E-5953-A1B7-8462D8F67227</object-id><label>Figure 1.</label><caption><p>RAxML phylogram of <tp:taxon-name><tp:taxon-name-part taxon-name-part-type="genus" reg="Didymosphaeriaceae">Didymosphaeriaceae</tp:taxon-name-part></tp:taxon-name>, based on a combined dataset of partial <abbrev xmlns:xlink="http://www.w3.org/1999/xlink" xlink:title="internal transcribed spacers" id="ABBRID0EEIEK" xlink:type="simple">ITS</abbrev>, <abbrev xmlns:xlink="http://www.w3.org/1999/xlink" xlink:title="large subunit rDNA" id="ABBRID0EIIEK" xlink:type="simple">LSU</abbrev>, <abbrev xmlns:xlink="http://www.w3.org/1999/xlink" xlink:title="small subunit rDNA" id="ABBRID0EMIEK" xlink:type="simple">SSU</abbrev> and <italic>tef</italic>1 DNA sequences. The tree is rooted by <italic><tp:taxon-name><tp:taxon-name-part taxon-name-part-type="genus" reg="Bimuria">Bimuria</tp:taxon-name-part><tp:taxon-name-part taxon-name-part-type="species" reg="novae-zelandiae">novae-zelandiae</tp:taxon-name-part></tp:taxon-name></italic> (<abbrev xmlns:xlink="http://www.w3.org/1999/xlink" xlink:title="Centraalbureau voor Schimmelcultures, Utrecht, The Netherlands" id="ABBRID0EFJEK" xlink:type="simple">CBS</abbrev> 107.79) and <italic><tp:taxon-name><tp:taxon-name-part taxon-name-part-type="genus" reg="Bimuria">Bimuria</tp:taxon-name-part><tp:taxon-name-part taxon-name-part-type="species" reg="omanensis">omanensis</tp:taxon-name-part></tp:taxon-name></italic> (SQUCC 15280). Bootstrap supports <abbrev xmlns:xlink="http://www.w3.org/1999/xlink" xlink:title="Maximum Likelihood" id="ABBRID0EUJEK" xlink:type="simple">ML</abbrev> (MLB ≥ 75%) and Bayesian posterior probabilities (<abbrev xmlns:xlink="http://www.w3.org/1999/xlink" xlink:title="Bayesian posterior probabilities" id="ABBRID0EYJEK" xlink:type="simple">BYPP</abbrev> ≥ 0.95) are given as MLB/<abbrev xmlns:xlink="http://www.w3.org/1999/xlink" xlink:title="Bayesian posterior probabilities" id="ABBRID0E3JEK" xlink:type="simple">BYPP</abbrev> above the branches. Sequences from newly-generated isolates are in red, bold letters, while those of ex-type isolates are shown in black, bold letters.</p></caption><graphic xmlns:xlink="http://www.w3.org/1999/xlink" xlink:href="mycokeys-100-123-g001.jpg" position="float" orientation="portrait" xlink:type="simple" id="oo_944597.jpg"><uri content-type="original_file" xlink:type="simple">https://binary.pensoft.net/fig/944597</uri></graphic></fig></tp:treatment-sec><ref-list><ref id="B49"><mixed-citation xmlns:xlink="http://www.w3.org/1999/xlink" xlink:type="simple"><person-group><name name-style="western"><surname>Tanaka</surname><given-names>K</given-names></name><name name-style="western"><surname>Hirayama</surname><given-names>K</given-names></name><name name-style="western"><surname>Yonezawa</surname><given-names>H</given-names></name><name name-style="western"><surname>Hatakeyama</surname><given-names>S</given-names></name><name name-style="western"><surname>Harada</surname><given-names>Y</given-names></name><name name-style="western"><surname>Sano</surname><given-names>T</given-names></name><name name-style="western"><surname>Shirouzu</surname><given-names>T</given-names></name><name name-style="western"><surname>Hosoya</surname><given-names>TJ</given-names></name></person-group> (<year>2009</year>) <article-title>Molecular taxonomy of bambusicolous fungi: <tp:taxon-name><tp:taxon-name-part taxon-name-part-type="family">Tetraplosphaeriaceae</tp:taxon-name-part></tp:taxon-name>, a new pleosporalean family with Tetraploa-like anamorphs.</article-title><source>Studies in Mycology</source><volume>64</volume>: <fpage>175</fpage>–<lpage>209</lpage>. <ext-link xlink:href="10.3114/sim.2009.64.10" ext-link-type="doi" xlink:type="simple">https://doi.org/10.3114/sim.2009.64.10</ext-link></mixed-citation></ref><ref id="B4"><mixed-citation xmlns:xlink="http://www.w3.org/1999/xlink" xlink:type="simple"><person-group><name name-style="western"><surname>Ariyawansa</surname><given-names>HA</given-names></name><name name-style="western"><surname>Tanaka</surname><given-names>K</given-names></name><name name-style="western"><surname>Thambugala</surname><given-names>KM</given-names></name><name name-style="western"><surname>Phookamsak</surname><given-names>R</given-names></name><name name-style="western"><surname>Tian</surname><given-names>Q</given-names></name><name name-style="western"><surname>Camporesi</surname><given-names>E</given-names></name><name name-style="western"><surname>Hyde</surname><given-names>KD</given-names></name></person-group> (<year>2014b</year>) <article-title>A molecular phylogenetic reappraisal of the <tp:taxon-name><tp:taxon-name-part taxon-name-part-type="genus">Didymosphaeriaceae</tp:taxon-name-part></tp:taxon-name> (= <tp:taxon-name><tp:taxon-name-part taxon-name-part-type="family">Montagnulaceae</tp:taxon-name-part></tp:taxon-name>).</article-title><source>Fungal Diversity</source><volume>68</volume>(<issue>1</issue>): <fpage>69</fpage>–<lpage>104</lpage>. <ext-link xlink:href="10.1007/s13225-014-0305-6" ext-link-type="doi" xlink:type="simple">https://doi.org/10.1007/s13225-014-0305-6</ext-link></mixed-citation></ref><ref id="B59"><mixed-citation xmlns:xlink="http://www.w3.org/1999/xlink" xlink:type="simple"><person-group><name name-style="western"><surname>Wanasinghe</surname><given-names>DN</given-names></name><name name-style="western"><surname>Phukhamsakda</surname><given-names>C</given-names></name><name name-style="western"><surname>Hyde</surname><given-names>KD</given-names></name><name name-style="western"><surname>Jeewon</surname><given-names>R</given-names></name><name name-style="western"><surname>Lee</surname><given-names>HB</given-names></name><name name-style="western"><surname>Gareth Jones</surname><given-names>E</given-names></name><name name-style="western"><surname>Tibpromma</surname><given-names>S</given-names></name><name name-style="western"><surname>Tennakoon</surname><given-names>DS</given-names></name><name name-style="western"><surname>Dissanayake</surname><given-names>AJ</given-names></name><name name-style="western"><surname>Karunarathna</surname><given-names>SC</given-names></name></person-group> (<year>2018</year>) <article-title>Fungal diversity notes 709–839: Taxonomic and phylogenetic contributions to fungal taxa with an emphasis on fungi on <tp:taxon-name><tp:taxon-name-part taxon-name-part-type="family">Rosaceae</tp:taxon-name-part></tp:taxon-name>.</article-title><source>Fungal Diversity</source><volume>89</volume>(<issue>1</issue>): <fpage>1</fpage>–<lpage>236</lpage>. <ext-link xlink:href="10.1007/s13225-018-0395-7" ext-link-type="doi" xlink:type="simple">https://doi.org/10.1007/s13225-018-0395-7</ext-link></mixed-citation></ref><ref id="B18"><mixed-citation xmlns:xlink="http://www.w3.org/1999/xlink" xlink:type="simple"><person-group><name name-style="western"><surname>Flakus</surname><given-names>A</given-names></name><name name-style="western"><surname>Etayo</surname><given-names>J</given-names></name><name name-style="western"><surname>Miadlikowska</surname><given-names>J</given-names></name><name name-style="western"><surname>Lutzoni</surname><given-names>F</given-names></name><name name-style="western"><surname>Kukwa</surname><given-names>M</given-names></name><name name-style="western"><surname>Matura</surname><given-names>N</given-names></name><name name-style="western"><surname>Rodriguez-Flakus</surname><given-names>P</given-names></name></person-group> (<year>2019</year>) <article-title>Biodiversity assessment of ascomycetes inhabiting Lobariella lichens in Andean cloud forests led to one new family, three new genera and 13 new species of lichenicolous fungi. Plant and Fungal Systematics.</article-title><volume>64</volume>(<issue>2</issue>): <fpage>283</fpage>–<lpage>344</lpage>. <ext-link xlink:href="10.2478/pfs-2019-0022" ext-link-type="doi" xlink:type="simple">https://doi.org/10.2478/pfs-2019-0022</ext-link></mixed-citation></ref></ref-list></tp:taxon-treatment>
