# Supplementary material for: ﻿Taxonomic and phylogenetic characterisations of six species of Pleosporales (in Didymosphaeriaceae, Roussoellaceae and Nigrogranaceae) from China
Source: MycoKeys. 2023 Nov 29;100:123–51. doi: 10.3897/mycokeys.100.109423 (PMC10701915; doi:10.3897/mycokeys.100.109423)
Supplement: XML Treatment for Roussoella [file mycokeys.100.109423-treatment3.xml]

<!DOCTYPE tp:taxon-treatment
  PUBLIC "-//TaxonX//DTD Taxonomic Treatment Publishing DTD v0 20100105//EN" "tax-treatment-NSO.dtd">
<tp:taxon-treatment xmlns:tp="http://www.plazi.org/taxpub"><tp:treatment-meta><kwd-group><label>Taxon classification</label><kwd>
                  <named-content content-type="kingdom">Fungi</named-content>
                </kwd><kwd>
                  <named-content content-type="order">Pleosporales</named-content>
                </kwd><kwd>
                  <named-content content-type="family">Roussoellaceae</named-content>
                </kwd></kwd-group><mixed-citation publication-type="journal"><person-group><name><surname>Hu</surname><given-names>Hongmin</given-names></name><name><surname>He</surname><given-names>Minghui</given-names></name><name><surname>Wu</surname><given-names>Youpeng</given-names></name><name><surname>Long</surname><given-names>Sihan</given-names></name><name><surname>Zhang</surname><given-names>Xu</given-names></name><name><surname>Liu</surname><given-names>Lili</given-names></name><name><surname>Shen</surname><given-names>Xiangchun</given-names></name><name><surname>Wijayawardene</surname><given-names>Nalin N.</given-names></name><name><surname>Meng</surname><given-names>Zebin</given-names></name><name><surname>Long</surname><given-names>Qingde</given-names></name><name><surname>Kang</surname><given-names>Jichuan</given-names></name><name><surname>Li</surname><given-names>Qirui</given-names></name></person-group><article-title>﻿Taxonomic and phylogenetic characterisations of six species of <tp:taxon-name><tp:taxon-name-part taxon-name-part-type="order">Pleosporales</tp:taxon-name-part></tp:taxon-name> (in <tp:taxon-name><tp:taxon-name-part taxon-name-part-type="genus" reg="Didymosphaeriaceae">Didymosphaeriaceae</tp:taxon-name-part></tp:taxon-name>, <tp:taxon-name><tp:taxon-name-part taxon-name-part-type="family">Roussoellaceae</tp:taxon-name-part></tp:taxon-name> and <tp:taxon-name><tp:taxon-name-part taxon-name-part-type="genus" reg="Nigrogranaceae">Nigrogranaceae</tp:taxon-name-part></tp:taxon-name>) from China</article-title><source>MycoKeys</source><day>29</day><month>11</month><year>2023</year><volume>100</volume><fpage>123</fpage><lpage>151</lpage><pub-id pub-id-type="doi">10.3897/mycokeys.100.109423</pub-id></mixed-citation></tp:treatment-meta><tp:nomenclature><label>﻿</label><tp:taxon-name>
                <object-id xmlns:xlink="http://www.w3.org/1999/xlink" content-type="arpha" xlink:type="simple">87332ACB-77A1-5002-ABE6-CEA873335CE1</object-id>
                <tp:taxon-name-part taxon-name-part-type="genus" reg="Roussoella">Roussoella</tp:taxon-name-part>
                <object-id xmlns:xlink="http://www.w3.org/1999/xlink" content-type="mycobank" xlink:type="simple">541317</object-id>
              </tp:taxon-name><tp:taxon-authority>Sacc., Atti Inst. Veneto Sci. lett., ed Arti, Sér. 6 6: 410 (1888)</tp:taxon-authority></tp:nomenclature><tp:treatment-sec sec-type="notes" id="SECID0EUVEK"><title>Notes.</title><p>the genus <italic><tp:taxon-name><tp:taxon-name-part taxon-name-part-type="genus" reg="Roussoella">Roussoella</tp:taxon-name-part></tp:taxon-name></italic> was introduced by Saccardo et al. (1888), with <italic><tp:taxon-name><tp:taxon-name-part taxon-name-part-type="genus" reg="Roussoella">R.</tp:taxon-name-part><tp:taxon-name-part taxon-name-part-type="species" reg="nitidula">nitidula</tp:taxon-name-part></tp:taxon-name></italic> Sacc. &amp; Paol. as the type species, which was collected from bamboo in Malaysia. This family is characterised as having semi-immersed to immersed, solitary or gregarious, clypeate ascostromata containing trabeculate pseudoparaphyses embedded in a gel matrix, long cylindrical to clavate bitunicate asci with or without obvious fissitunicate dehiscence and brown, 2-celled ornamented ascospores (<xref ref-type="bibr" rid="B35">Liu et al. 2014</xref>). In this study, we introduce three new records of <italic><tp:taxon-name><tp:taxon-name-part taxon-name-part-type="genus" reg="Roussoella">Roussoella</tp:taxon-name-part></tp:taxon-name></italic> species, based on morpho-anatomical and molecular analyses (Fig. <xref ref-type="fig" rid="F2">2</xref>).</p><fig id="F2" position="float" orientation="portrait"><object-id xmlns:xlink="http://www.w3.org/1999/xlink" content-type="doi" xlink:type="simple">10.3897/mycokeys.100.109423.figure2</object-id><object-id xmlns:xlink="http://www.w3.org/1999/xlink" content-type="arpha" xlink:type="simple">82F1ABB9-278A-5F2A-AE15-7704E1EEC800</object-id><label>Figure 2.</label><caption><p>RAxML phylogram of <tp:taxon-name><tp:taxon-name-part taxon-name-part-type="family">Roussoellaceae</tp:taxon-name-part></tp:taxon-name>, based on a combined dataset of partial <abbrev xmlns:xlink="http://www.w3.org/1999/xlink" xlink:title="internal transcribed spacers" id="ABBRID0EIXEK" xlink:type="simple">ITS</abbrev>, <abbrev xmlns:xlink="http://www.w3.org/1999/xlink" xlink:title="large subunit rDNA" id="ABBRID0EMXEK" xlink:type="simple">LSU</abbrev>, <italic>tef</italic>1 and <italic>rpb</italic>2 DNA sequences. The tree is rooted by <italic><tp:taxon-name><tp:taxon-name-part taxon-name-part-type="genus" reg="Torula">Torula</tp:taxon-name-part><tp:taxon-name-part taxon-name-part-type="species" reg="hollandica">hollandica</tp:taxon-name-part></tp:taxon-name></italic> (<abbrev xmlns:xlink="http://www.w3.org/1999/xlink" xlink:title="Centraalbureau voor Schimmelcultures, Utrecht, The Netherlands" id="ABBRID0EHYEK" xlink:type="simple">CBS</abbrev> 220.69) and <italic><tp:taxon-name><tp:taxon-name-part taxon-name-part-type="genus" reg="Torula">T.</tp:taxon-name-part><tp:taxon-name-part taxon-name-part-type="species" reg="herbarum">herbarum</tp:taxon-name-part></tp:taxon-name></italic> (<abbrev xmlns:xlink="http://www.w3.org/1999/xlink" xlink:title="Centraalbureau voor Schimmelcultures, Utrecht, The Netherlands" id="ABBRID0EWYEK" xlink:type="simple">CBS</abbrev> 111855). Bootstrap supports <abbrev xmlns:xlink="http://www.w3.org/1999/xlink" xlink:title="Maximum Likelihood" id="ABBRID0E1YEK" xlink:type="simple">ML</abbrev> (MLB ≥ 75%) and Bayesian posterior probabilities (<abbrev xmlns:xlink="http://www.w3.org/1999/xlink" xlink:title="Bayesian posterior probabilities" id="ABBRID0E5YEK" xlink:type="simple">BYPP</abbrev> ≥ 0.95) are given as MLB/<abbrev xmlns:xlink="http://www.w3.org/1999/xlink" xlink:title="Bayesian posterior probabilities" id="ABBRID0ECZEK" xlink:type="simple">BYPP</abbrev> above the branches. Sequences from newly-generated isolates are in red, bold letters, while those of ex-type isolates are shown in black, bold letters.</p></caption><graphic xmlns:xlink="http://www.w3.org/1999/xlink" xlink:href="mycokeys-100-123-g002.jpg" position="float" orientation="portrait" xlink:type="simple" id="oo_944598.jpg"><uri content-type="original_file" xlink:type="simple">https://binary.pensoft.net/fig/944598</uri></graphic></fig><fig id="F3" position="float" orientation="portrait"><object-id xmlns:xlink="http://www.w3.org/1999/xlink" content-type="doi" xlink:type="simple">10.3897/mycokeys.100.109423.figure3</object-id><object-id xmlns:xlink="http://www.w3.org/1999/xlink" content-type="arpha" xlink:type="simple">ED824203-AA30-5A32-89FF-19E864B972F0</object-id><label>Figure 3.</label><caption><p>RAxML phylogram of <tp:taxon-name><tp:taxon-name-part taxon-name-part-type="genus" reg="Nigrogranaceae">Nigrogranaceae</tp:taxon-name-part></tp:taxon-name>, based on a combined dataset of <abbrev xmlns:xlink="http://www.w3.org/1999/xlink" xlink:title="internal transcribed spacers" id="ABBRID0EZZEK" xlink:type="simple">ITS</abbrev> and <italic>tef</italic>1 DNA sequences. The tree is rooted by <italic><tp:taxon-name><tp:taxon-name-part taxon-name-part-type="genus" reg="Occultibambusa">Occultibambusa</tp:taxon-name-part><tp:taxon-name-part taxon-name-part-type="species" reg="pustula">pustula</tp:taxon-name-part></tp:taxon-name></italic> (<named-content xmlns:xlink="http://www.w3.org/1999/xlink" content-type="dwc:institutional_code" xlink:title="Mae Fah Luang University Culture Collection, Chiang Rai, Thailand" xlink:href="http://grbio.org/institution/mae-fah-luang-university-culture-collection" xlink:type="simple">MFLUCC</named-content> 11-0502) and <italic><tp:taxon-name><tp:taxon-name-part taxon-name-part-type="genus" reg="Occultibambusa">O.</tp:taxon-name-part><tp:taxon-name-part taxon-name-part-type="species" reg="bambusae">bambusae</tp:taxon-name-part></tp:taxon-name></italic> (<named-content xmlns:xlink="http://www.w3.org/1999/xlink" content-type="dwc:institutional_code" xlink:title="Mae Fah Luang University Culture Collection, Chiang Rai, Thailand" xlink:href="http://grbio.org/institution/mae-fah-luang-university-culture-collection" xlink:type="simple">MFLUCC</named-content> 13-0855). Bootstrap supports <abbrev xmlns:xlink="http://www.w3.org/1999/xlink" xlink:title="Maximum Likelihood" id="ABBRID0EF2EK" xlink:type="simple">ML</abbrev> (MLB ≥ 75%) and Bayesian posterior probabilities (<abbrev xmlns:xlink="http://www.w3.org/1999/xlink" xlink:title="Bayesian posterior probabilities" id="ABBRID0EJ2EK" xlink:type="simple">BYPP</abbrev> ≥ 0.95) are given as MLB/<abbrev xmlns:xlink="http://www.w3.org/1999/xlink" xlink:title="Bayesian posterior probabilities" id="ABBRID0EN2EK" xlink:type="simple">BYPP</abbrev> above the branches. Sequences from newly-generated isolates are in red, bold letters, while those of ex-type isolates are shown in black, bold letters.</p></caption><graphic xmlns:xlink="http://www.w3.org/1999/xlink" xlink:href="mycokeys-100-123-g003.jpg" position="float" orientation="portrait" xlink:type="simple" id="oo_944599.jpg"><uri content-type="original_file" xlink:type="simple">https://binary.pensoft.net/fig/944599</uri></graphic></fig><fig id="F4" position="float" orientation="portrait"><object-id xmlns:xlink="http://www.w3.org/1999/xlink" content-type="doi" xlink:type="simple">10.3897/mycokeys.100.109423.figure4</object-id><object-id xmlns:xlink="http://www.w3.org/1999/xlink" content-type="arpha" xlink:type="simple">6ED11DFF-A322-5333-9EBB-EB8892B88ACC</object-id><label>Figure 4.</label><caption><p><italic><tp:taxon-name><tp:taxon-name-part taxon-name-part-type="genus" reg="Neokalmusia">Neokalmusia</tp:taxon-name-part><tp:taxon-name-part taxon-name-part-type="species" reg="karka">karka</tp:taxon-name-part></tp:taxon-name></italic> (GMB0494, holotype) <bold>A</bold> type specimen <bold>B</bold>, <bold>C</bold> appearance of ascomata on substrate <bold>D, E</bold> longitudinal section of an ascoma <bold>F</bold> peridium <bold>G</bold> pseudoparaphyses <bold>H–K</bold> asci <bold>L–N</bold> ascospores <bold>O, J</bold> ascus subapical ring in Melzer’s Reagent. Scale bars: 0.5 mm (<bold>B–D</bold>); 10 μm (<bold>E–O</bold>).</p></caption><graphic xmlns:xlink="http://www.w3.org/1999/xlink" xlink:href="mycokeys-100-123-g004.jpg" position="float" orientation="portrait" xlink:type="simple" id="oo_944600.jpg"><uri content-type="original_file" xlink:type="simple">https://binary.pensoft.net/fig/944600</uri></graphic></fig></tp:treatment-sec><ref-list><ref id="B35"><mixed-citation xmlns:xlink="http://www.w3.org/1999/xlink" xlink:type="simple"><person-group><name name-style="western"><surname>Liu</surname><given-names>JK</given-names></name><name name-style="western"><surname>Phookamsak</surname><given-names>R</given-names></name><name name-style="western"><surname>Dai</surname><given-names>DQ</given-names></name><name name-style="western"><surname>Tanaka</surname><given-names>K</given-names></name><name name-style="western"><surname>Jones</surname><given-names>BG</given-names></name><name name-style="western"><surname>Xu</surname><given-names>J-C</given-names></name><name name-style="western"><surname>Chukeatirote</surname><given-names>E</given-names></name><name name-style="western"><surname>Hyde</surname><given-names>KD</given-names></name></person-group> (<year>2014</year>) <article-title><tp:taxon-name><tp:taxon-name-part taxon-name-part-type="family">Roussoellaceae</tp:taxon-name-part></tp:taxon-name>, a new pleosporalean family to accommodate the genera <italic><tp:taxon-name><tp:taxon-name-part taxon-name-part-type="genus">Neoroussoella</tp:taxon-name-part></tp:taxon-name></italic> gen. nov., <italic><tp:taxon-name><tp:taxon-name-part taxon-name-part-type="genus">Roussoella</tp:taxon-name-part></tp:taxon-name></italic> and <italic><tp:taxon-name><tp:taxon-name-part taxon-name-part-type="genus">Roussoellopsis</tp:taxon-name-part></tp:taxon-name></italic>.</article-title><source>Phytotaxa</source><volume>181</volume>(<issue>1</issue>): <fpage>1</fpage>–<lpage>33</lpage>. <ext-link xlink:href="10.11646/phytotaxa.181.1.1" ext-link-type="doi" xlink:type="simple">https://doi.org/10.11646/phytotaxa.181.1.1</ext-link></mixed-citation></ref></ref-list></tp:taxon-treatment>
