# Supplementary material for: ﻿Taxonomic and phylogenetic characterisations of six species of Pleosporales (in Didymosphaeriaceae, Roussoellaceae and Nigrogranaceae) from China
Source: MycoKeys. 2023 Nov 29;100:123–51. doi: 10.3897/mycokeys.100.109423 (PMC10701915; doi:10.3897/mycokeys.100.109423)
Supplement: XML Treatment for Roussoella neopustulans [file mycokeys.100.109423-treatment5.xml]

<!DOCTYPE tp:taxon-treatment
  PUBLIC "-//TaxonX//DTD Taxonomic Treatment Publishing DTD v0 20100105//EN" "tax-treatment-NSO.dtd">
<tp:taxon-treatment xmlns:tp="http://www.plazi.org/taxpub"><tp:treatment-meta><kwd-group><label>Taxon classification</label><kwd>
                  <named-content content-type="kingdom">Fungi</named-content>
                </kwd><kwd>
                  <named-content content-type="order">Pleosporales</named-content>
                </kwd><kwd>
                  <named-content content-type="family">Roussoellaceae</named-content>
                </kwd></kwd-group><mixed-citation publication-type="journal"><person-group><name><surname>Hu</surname><given-names>Hongmin</given-names></name><name><surname>He</surname><given-names>Minghui</given-names></name><name><surname>Wu</surname><given-names>Youpeng</given-names></name><name><surname>Long</surname><given-names>Sihan</given-names></name><name><surname>Zhang</surname><given-names>Xu</given-names></name><name><surname>Liu</surname><given-names>Lili</given-names></name><name><surname>Shen</surname><given-names>Xiangchun</given-names></name><name><surname>Wijayawardene</surname><given-names>Nalin N.</given-names></name><name><surname>Meng</surname><given-names>Zebin</given-names></name><name><surname>Long</surname><given-names>Qingde</given-names></name><name><surname>Kang</surname><given-names>Jichuan</given-names></name><name><surname>Li</surname><given-names>Qirui</given-names></name></person-group><article-title>﻿Taxonomic and phylogenetic characterisations of six species of <tp:taxon-name><tp:taxon-name-part taxon-name-part-type="order">Pleosporales</tp:taxon-name-part></tp:taxon-name> (in <tp:taxon-name><tp:taxon-name-part taxon-name-part-type="genus" reg="Didymosphaeriaceae">Didymosphaeriaceae</tp:taxon-name-part></tp:taxon-name>, <tp:taxon-name><tp:taxon-name-part taxon-name-part-type="family">Roussoellaceae</tp:taxon-name-part></tp:taxon-name> and <tp:taxon-name><tp:taxon-name-part taxon-name-part-type="genus" reg="Nigrogranaceae">Nigrogranaceae</tp:taxon-name-part></tp:taxon-name>) from China</article-title><source>MycoKeys</source><day>29</day><month>11</month><year>2023</year><volume>100</volume><fpage>123</fpage><lpage>151</lpage><pub-id pub-id-type="doi">10.3897/mycokeys.100.109423</pub-id></mixed-citation></tp:treatment-meta><tp:nomenclature><label>﻿</label><tp:taxon-name>
                <object-id xmlns:xlink="http://www.w3.org/1999/xlink" content-type="arpha" xlink:type="simple">5A992DD1-B7DD-50AC-AD02-0852427EDF6C</object-id>
                <tp:taxon-name-part taxon-name-part-type="genus" reg="Roussoella">Roussoella</tp:taxon-name-part>
                <tp:taxon-name-part taxon-name-part-type="species" reg="neopustulans">neopustulans</tp:taxon-name-part>
                <object-id xmlns:xlink="http://www.w3.org/1999/xlink" content-type="mycobank" xlink:type="simple">550664</object-id>
              </tp:taxon-name><tp:taxon-authority>D.Q. Dai, J.K. Liu &amp; K.D. Hyde, in Liu et al. Phytotaxa 181(1): 15 (2014)</tp:taxon-authority><xref ref-type="fig" rid="F6">Fig. 6</xref></tp:nomenclature><tp:treatment-sec sec-type="description" id="SECID0EGEFK"><title>Descriptions.</title><p>See <xref ref-type="bibr" rid="B35">Liu et al. (2014)</xref>.</p></tp:treatment-sec><tp:treatment-sec sec-type="material" id="SECID0EQEFK"><title>Specimens examined.</title><p>China, Guizhou Province, Huaxi District, Guiyang Huaxi National Urban Wetland Park (<named-content xmlns:xlink="http://www.w3.org/1999/xlink" content-type="dwc:verbatimCoordinates" xlink:type="simple"><named-content content-type="geo-json" specific-use="{&#34;type&#34;:&#34;Point&#34;,&#34;coordinates&#34;:[106.571172,26.033983]}" id="NCID0EZEFK" xlink:type="simple">26°2'2.34"N, 106°34'16.22"E</named-content></named-content>), on dead branch of bamboo, 12 October 2022, 1130 m elev., Y.P Wu and H.M Hu, 2022HX25 (GMB0496; GMBC0496, living culture).</p><fig id="F6" position="float" orientation="portrait"><object-id xmlns:xlink="http://www.w3.org/1999/xlink" content-type="doi" xlink:type="simple">10.3897/mycokeys.100.109423.figure6</object-id><object-id xmlns:xlink="http://www.w3.org/1999/xlink" content-type="arpha" xlink:type="simple">19E870FB-7E22-530A-9065-5337815D41F7</object-id><label>Figure 6.</label><caption><p><italic><tp:taxon-name><tp:taxon-name-part taxon-name-part-type="genus" reg="Roussoella">Roussoella</tp:taxon-name-part><tp:taxon-name-part taxon-name-part-type="species" reg="neopustulans">neopustulans</tp:taxon-name-part></tp:taxon-name></italic> (GMB0496) <bold>A</bold> specimen <bold>B, C</bold> appearance of ascomata on substrate <bold>D</bold> cross-section of ascostromata <bold>E</bold> longitudinal section of an ascoma <bold>F</bold> peridium <bold>G</bold> pseudoparaphyses <bold>H–K</bold> asci <bold>L–O</bold> ascospores. Scale bars: 0.5 mm (<bold>B–D</bold>); 10 μm (<bold>E–O</bold>).</p></caption><graphic xmlns:xlink="http://www.w3.org/1999/xlink" xlink:href="mycokeys-100-123-g006.jpg" position="float" orientation="portrait" xlink:type="simple" id="oo_944602.jpg"><uri content-type="original_file" xlink:type="simple">https://binary.pensoft.net/fig/944602</uri></graphic></fig></tp:treatment-sec><tp:treatment-sec sec-type="notes" id="SECID0EKGFK"><title>Notes.</title><p>The sequence of our <italic><tp:taxon-name><tp:taxon-name-part taxon-name-part-type="genus" reg="Roussoella">Roussoella</tp:taxon-name-part><tp:taxon-name-part taxon-name-part-type="species" reg="neopustulans">neopustulans</tp:taxon-name-part></tp:taxon-name></italic> (2022HX25) forms a well-supported clade (85% <abbrev xmlns:xlink="http://www.w3.org/1999/xlink" xlink:title="Maximum Likelihood" id="ABBRID0E2GFK" xlink:type="simple">ML</abbrev>, 0.92 <abbrev xmlns:xlink="http://www.w3.org/1999/xlink" xlink:title="Bayesian posterior probabilities" id="ABBRID0E6GFK" xlink:type="simple">BYPP</abbrev>; Fig. <xref ref-type="fig" rid="F2">2</xref>) with <italic><tp:taxon-name><tp:taxon-name-part taxon-name-part-type="genus" reg="Roussoella">R.</tp:taxon-name-part><tp:taxon-name-part taxon-name-part-type="species" reg="neopustulan">neopustulan</tp:taxon-name-part></tp:taxon-name></italic> (<named-content xmlns:xlink="http://www.w3.org/1999/xlink" content-type="dwc:institutional_code" xlink:title="Mae Fah Luang University Culture Collection, Chiang Rai, Thailand" xlink:href="http://grbio.org/institution/mae-fah-luang-university-culture-collection" xlink:type="simple">MFLUCC</named-content> 11-0609). <italic><tp:taxon-name><tp:taxon-name-part taxon-name-part-type="genus" reg="Roussoella">Roussoella</tp:taxon-name-part><tp:taxon-name-part taxon-name-part-type="species" reg="neopustulans">neopustulans</tp:taxon-name-part></tp:taxon-name></italic> was originally introduced by <xref ref-type="bibr" rid="B35">Liu et al. (2014)</xref>, with a description of the sexual morph only. <xref ref-type="bibr" rid="B13">Dai et al. (2017)</xref> provided a comprehensive description and illustrations for both the sexual and asexual morphs of this species. Our collection exhibits identical morphological characteristics to those detailed by <xref ref-type="bibr" rid="B13">Dai et al. (2017)</xref>. This is the first report of this species in China.</p></tp:treatment-sec><tp:treatment-sec><!--Section generated to contain objects referenced in tp:taxon-treatment.--><fig id="F2" position="float" orientation="portrait"><object-id xmlns:xlink="http://www.w3.org/1999/xlink" content-type="doi" xlink:type="simple">10.3897/mycokeys.100.109423.figure2</object-id><object-id xmlns:xlink="http://www.w3.org/1999/xlink" content-type="arpha" xlink:type="simple">82F1ABB9-278A-5F2A-AE15-7704E1EEC800</object-id><label>Figure 2.</label><caption><p>RAxML phylogram of <tp:taxon-name><tp:taxon-name-part taxon-name-part-type="family">Roussoellaceae</tp:taxon-name-part></tp:taxon-name>, based on a combined dataset of partial <abbrev xmlns:xlink="http://www.w3.org/1999/xlink" xlink:title="internal transcribed spacers" id="ABBRID0EIXEK" xlink:type="simple">ITS</abbrev>, <abbrev xmlns:xlink="http://www.w3.org/1999/xlink" xlink:title="large subunit rDNA" id="ABBRID0EMXEK" xlink:type="simple">LSU</abbrev>, <italic>tef</italic>1 and <italic>rpb</italic>2 DNA sequences. The tree is rooted by <italic><tp:taxon-name><tp:taxon-name-part taxon-name-part-type="genus" reg="Torula">Torula</tp:taxon-name-part><tp:taxon-name-part taxon-name-part-type="species" reg="hollandica">hollandica</tp:taxon-name-part></tp:taxon-name></italic> (<abbrev xmlns:xlink="http://www.w3.org/1999/xlink" xlink:title="Centraalbureau voor Schimmelcultures, Utrecht, The Netherlands" id="ABBRID0EHYEK" xlink:type="simple">CBS</abbrev> 220.69) and <italic><tp:taxon-name><tp:taxon-name-part taxon-name-part-type="genus" reg="Torula">T.</tp:taxon-name-part><tp:taxon-name-part taxon-name-part-type="species" reg="herbarum">herbarum</tp:taxon-name-part></tp:taxon-name></italic> (<abbrev xmlns:xlink="http://www.w3.org/1999/xlink" xlink:title="Centraalbureau voor Schimmelcultures, Utrecht, The Netherlands" id="ABBRID0EWYEK" xlink:type="simple">CBS</abbrev> 111855). Bootstrap supports <abbrev xmlns:xlink="http://www.w3.org/1999/xlink" xlink:title="Maximum Likelihood" id="ABBRID0E1YEK" xlink:type="simple">ML</abbrev> (MLB ≥ 75%) and Bayesian posterior probabilities (<abbrev xmlns:xlink="http://www.w3.org/1999/xlink" xlink:title="Bayesian posterior probabilities" id="ABBRID0E5YEK" xlink:type="simple">BYPP</abbrev> ≥ 0.95) are given as MLB/<abbrev xmlns:xlink="http://www.w3.org/1999/xlink" xlink:title="Bayesian posterior probabilities" id="ABBRID0ECZEK" xlink:type="simple">BYPP</abbrev> above the branches. Sequences from newly-generated isolates are in red, bold letters, while those of ex-type isolates are shown in black, bold letters.</p></caption><graphic xmlns:xlink="http://www.w3.org/1999/xlink" xlink:href="mycokeys-100-123-g002.jpg" position="float" orientation="portrait" xlink:type="simple" id="oo_944598.jpg"><uri content-type="original_file" xlink:type="simple">https://binary.pensoft.net/fig/944598</uri></graphic></fig></tp:treatment-sec><ref-list><ref id="B35"><mixed-citation xmlns:xlink="http://www.w3.org/1999/xlink" xlink:type="simple"><person-group><name name-style="western"><surname>Liu</surname><given-names>JK</given-names></name><name name-style="western"><surname>Phookamsak</surname><given-names>R</given-names></name><name name-style="western"><surname>Dai</surname><given-names>DQ</given-names></name><name name-style="western"><surname>Tanaka</surname><given-names>K</given-names></name><name name-style="western"><surname>Jones</surname><given-names>BG</given-names></name><name name-style="western"><surname>Xu</surname><given-names>J-C</given-names></name><name name-style="western"><surname>Chukeatirote</surname><given-names>E</given-names></name><name name-style="western"><surname>Hyde</surname><given-names>KD</given-names></name></person-group> (<year>2014</year>) <article-title><tp:taxon-name><tp:taxon-name-part taxon-name-part-type="family">Roussoellaceae</tp:taxon-name-part></tp:taxon-name>, a new pleosporalean family to accommodate the genera <italic><tp:taxon-name><tp:taxon-name-part taxon-name-part-type="genus">Neoroussoella</tp:taxon-name-part></tp:taxon-name></italic> gen. nov., <italic><tp:taxon-name><tp:taxon-name-part taxon-name-part-type="genus">Roussoella</tp:taxon-name-part></tp:taxon-name></italic> and <italic><tp:taxon-name><tp:taxon-name-part taxon-name-part-type="genus">Roussoellopsis</tp:taxon-name-part></tp:taxon-name></italic>.</article-title><source>Phytotaxa</source><volume>181</volume>(<issue>1</issue>): <fpage>1</fpage>–<lpage>33</lpage>. <ext-link xlink:href="10.11646/phytotaxa.181.1.1" ext-link-type="doi" xlink:type="simple">https://doi.org/10.11646/phytotaxa.181.1.1</ext-link></mixed-citation></ref><ref id="B13"><mixed-citation xmlns:xlink="http://www.w3.org/1999/xlink" xlink:type="simple"><person-group><name name-style="western"><surname>Dai</surname><given-names>DQ</given-names></name><name name-style="western"><surname>Phookamsak</surname><given-names>R</given-names></name><name name-style="western"><surname>Wijayawardene</surname><given-names>NN</given-names></name><name name-style="western"><surname>Li</surname><given-names>WJ</given-names></name><name name-style="western"><surname>Bhat</surname><given-names>DJ</given-names></name><name name-style="western"><surname>Xu</surname><given-names>JC</given-names></name><name name-style="western"><surname>Taylor</surname><given-names>JE</given-names></name><name name-style="western"><surname>Hyde</surname><given-names>KD</given-names></name><name name-style="western"><surname>Chukeatirote</surname><given-names>EJ</given-names></name></person-group> (<year>2017</year>) <article-title>Bambusicolous fungi.</article-title><source>Fungal Diversity</source><volume>82</volume>(<issue>1</issue>): <fpage>1</fpage>–<lpage>105</lpage>. <ext-link xlink:href="10.1007/s13225-016-0367-8" ext-link-type="doi" xlink:type="simple">https://doi.org/10.1007/s13225-016-0367-8</ext-link></mixed-citation></ref></ref-list></tp:taxon-treatment>
