# Supplementary material for: ﻿Taxonomic and phylogenetic characterisations of six species of Pleosporales (in Didymosphaeriaceae, Roussoellaceae and Nigrogranaceae) from China
Source: MycoKeys. 2023 Nov 29;100:123–51. doi: 10.3897/mycokeys.100.109423 (PMC10701915; doi:10.3897/mycokeys.100.109423)
Supplement: XML Treatment for Roussoella doimaesalongensis [file mycokeys.100.109423-treatment6.xml]

<!DOCTYPE tp:taxon-treatment
  PUBLIC "-//TaxonX//DTD Taxonomic Treatment Publishing DTD v0 20100105//EN" "tax-treatment-NSO.dtd">
<tp:taxon-treatment xmlns:tp="http://www.plazi.org/taxpub"><tp:treatment-meta><kwd-group><label>Taxon classification</label><kwd>
                  <named-content content-type="kingdom">Fungi</named-content>
                </kwd><kwd>
                  <named-content content-type="order">Pleosporales</named-content>
                </kwd><kwd>
                  <named-content content-type="family">Roussoellaceae</named-content>
                </kwd></kwd-group><mixed-citation publication-type="journal"><person-group><name><surname>Hu</surname><given-names>Hongmin</given-names></name><name><surname>He</surname><given-names>Minghui</given-names></name><name><surname>Wu</surname><given-names>Youpeng</given-names></name><name><surname>Long</surname><given-names>Sihan</given-names></name><name><surname>Zhang</surname><given-names>Xu</given-names></name><name><surname>Liu</surname><given-names>Lili</given-names></name><name><surname>Shen</surname><given-names>Xiangchun</given-names></name><name><surname>Wijayawardene</surname><given-names>Nalin N.</given-names></name><name><surname>Meng</surname><given-names>Zebin</given-names></name><name><surname>Long</surname><given-names>Qingde</given-names></name><name><surname>Kang</surname><given-names>Jichuan</given-names></name><name><surname>Li</surname><given-names>Qirui</given-names></name></person-group><article-title>﻿Taxonomic and phylogenetic characterisations of six species of <tp:taxon-name><tp:taxon-name-part taxon-name-part-type="order">Pleosporales</tp:taxon-name-part></tp:taxon-name> (in <tp:taxon-name><tp:taxon-name-part taxon-name-part-type="genus" reg="Didymosphaeriaceae">Didymosphaeriaceae</tp:taxon-name-part></tp:taxon-name>, <tp:taxon-name><tp:taxon-name-part taxon-name-part-type="family">Roussoellaceae</tp:taxon-name-part></tp:taxon-name> and <tp:taxon-name><tp:taxon-name-part taxon-name-part-type="genus" reg="Nigrogranaceae">Nigrogranaceae</tp:taxon-name-part></tp:taxon-name>) from China</article-title><source>MycoKeys</source><day>29</day><month>11</month><year>2023</year><volume>100</volume><fpage>123</fpage><lpage>151</lpage><pub-id pub-id-type="doi">10.3897/mycokeys.100.109423</pub-id></mixed-citation></tp:treatment-meta><tp:nomenclature><label>﻿</label><tp:taxon-name>
                <object-id xmlns:xlink="http://www.w3.org/1999/xlink" content-type="arpha" xlink:type="simple">96CCCA92-3399-57FD-80F8-D8B4D725B0CF</object-id>
                <tp:taxon-name-part taxon-name-part-type="genus" reg="Roussoella">Roussoella</tp:taxon-name-part>
                <tp:taxon-name-part taxon-name-part-type="species" reg="doimaesalongensis">doimaesalongensis</tp:taxon-name-part>
                <object-id xmlns:xlink="http://www.w3.org/1999/xlink" content-type="mycobank" xlink:type="simple">553169</object-id>
              </tp:taxon-name><tp:taxon-authority>Thambug. &amp; K.D. Hyde, Mycosphere 8 (4): 782 (2017)</tp:taxon-authority><xref ref-type="fig" rid="F7">Fig. 7</xref></tp:nomenclature><tp:treatment-sec sec-type="description" id="SECID0E1JFK"><title>Descriptions.</title><p>See <xref ref-type="bibr" rid="B51">Thambugala et al. (2017)</xref>.</p></tp:treatment-sec><tp:treatment-sec sec-type="Specimen examined" id="SECID0EEKFK"><title>Specimen examined.</title><p>China, Guizhou Province, Huaxi District, Shilihetan Wetland Park (<named-content xmlns:xlink="http://www.w3.org/1999/xlink" content-type="dwc:verbatimCoordinates" xlink:type="simple"><named-content content-type="geo-json" specific-use="{&#34;type&#34;:&#34;Point&#34;,&#34;coordinates&#34;:[107.132333,26.389833]}" id="NCID0ENKFK" xlink:type="simple">26°23'23.4"N, 106°67'56.4"E</named-content></named-content>), 1511 m elev., on dead bamboo branches, 8 October 2022, Y.P Wu and H.M Hu, 2022SLHT14 (GMB0497; GMBC0497, living culture).</p><fig id="F7" position="float" orientation="portrait"><object-id xmlns:xlink="http://www.w3.org/1999/xlink" content-type="doi" xlink:type="simple">10.3897/mycokeys.100.109423.figure7</object-id><object-id xmlns:xlink="http://www.w3.org/1999/xlink" content-type="arpha" xlink:type="simple">E9E3105B-6D5A-54CD-B60F-D8D56CA874D7</object-id><label>Figure 7.</label><caption><p><italic><tp:taxon-name><tp:taxon-name-part taxon-name-part-type="genus" reg="Roussoella">Roussoella</tp:taxon-name-part><tp:taxon-name-part taxon-name-part-type="species" reg="doimaesalongensis">doimaesalongensis</tp:taxon-name-part></tp:taxon-name></italic> (GMB0497) <bold>A</bold> specimen <bold>B</bold> appearance of ascomata on substrate <bold>C</bold> cross-section of ascostromata <bold>D</bold> longitudinal section of an ascoma <bold>E</bold> peridium <bold>F</bold> pseudoparaphyses <bold>G–I</bold> asci <bold>J–M</bold> ascospores. Scale bars: 0.5 mm (<bold>B–C)</bold>; 10 μm (<bold>D–M)</bold>.</p></caption><graphic xmlns:xlink="http://www.w3.org/1999/xlink" xlink:href="mycokeys-100-123-g007.jpg" position="float" orientation="portrait" xlink:type="simple" id="oo_944603.jpg"><uri content-type="original_file" xlink:type="simple">https://binary.pensoft.net/fig/944603</uri></graphic></fig></tp:treatment-sec><tp:treatment-sec sec-type="notes" id="SECID0E5LFK"><title>Notes.</title><p>In our phylogram (Fig. <xref ref-type="fig" rid="F2">2</xref>), the sequence of our collection clustered with <italic><tp:taxon-name><tp:taxon-name-part taxon-name-part-type="genus" reg="Roussoella">Roussoella</tp:taxon-name-part><tp:taxon-name-part taxon-name-part-type="species" reg="doimaesalongensis">doimaesalongensis</tp:taxon-name-part></tp:taxon-name></italic> with robust support (100% <abbrev xmlns:xlink="http://www.w3.org/1999/xlink" xlink:title="Maximum Likelihood" id="ABBRID0ETMFK" xlink:type="simple">ML</abbrev>, 1 <abbrev xmlns:xlink="http://www.w3.org/1999/xlink" xlink:title="Bayesian posterior probabilities" id="ABBRID0EXMFK" xlink:type="simple">BYPP</abbrev>). <italic><tp:taxon-name><tp:taxon-name-part taxon-name-part-type="genus" reg="Roussoella">Roussoella</tp:taxon-name-part><tp:taxon-name-part taxon-name-part-type="species" reg="doimaesalongensis">doimaesalongensis</tp:taxon-name-part></tp:taxon-name></italic> was originally found on decaying bamboo culms in Thailand (<xref ref-type="bibr" rid="B51">Thambugala et al. 2017</xref>). Morphologically, our specimens match the description provided by <xref ref-type="bibr" rid="B51">Thambugala et al. (2017)</xref> and this species was first reported in China by Seong et al. (2022).</p></tp:treatment-sec><tp:treatment-sec><!--Section generated to contain objects referenced in tp:taxon-treatment.--><fig id="F2" position="float" orientation="portrait"><object-id xmlns:xlink="http://www.w3.org/1999/xlink" content-type="doi" xlink:type="simple">10.3897/mycokeys.100.109423.figure2</object-id><object-id xmlns:xlink="http://www.w3.org/1999/xlink" content-type="arpha" xlink:type="simple">82F1ABB9-278A-5F2A-AE15-7704E1EEC800</object-id><label>Figure 2.</label><caption><p>RAxML phylogram of <tp:taxon-name><tp:taxon-name-part taxon-name-part-type="family">Roussoellaceae</tp:taxon-name-part></tp:taxon-name>, based on a combined dataset of partial <abbrev xmlns:xlink="http://www.w3.org/1999/xlink" xlink:title="internal transcribed spacers" id="ABBRID0EIXEK" xlink:type="simple">ITS</abbrev>, <abbrev xmlns:xlink="http://www.w3.org/1999/xlink" xlink:title="large subunit rDNA" id="ABBRID0EMXEK" xlink:type="simple">LSU</abbrev>, <italic>tef</italic>1 and <italic>rpb</italic>2 DNA sequences. The tree is rooted by <italic><tp:taxon-name><tp:taxon-name-part taxon-name-part-type="genus" reg="Torula">Torula</tp:taxon-name-part><tp:taxon-name-part taxon-name-part-type="species" reg="hollandica">hollandica</tp:taxon-name-part></tp:taxon-name></italic> (<abbrev xmlns:xlink="http://www.w3.org/1999/xlink" xlink:title="Centraalbureau voor Schimmelcultures, Utrecht, The Netherlands" id="ABBRID0EHYEK" xlink:type="simple">CBS</abbrev> 220.69) and <italic><tp:taxon-name><tp:taxon-name-part taxon-name-part-type="genus" reg="Torula">T.</tp:taxon-name-part><tp:taxon-name-part taxon-name-part-type="species" reg="herbarum">herbarum</tp:taxon-name-part></tp:taxon-name></italic> (<abbrev xmlns:xlink="http://www.w3.org/1999/xlink" xlink:title="Centraalbureau voor Schimmelcultures, Utrecht, The Netherlands" id="ABBRID0EWYEK" xlink:type="simple">CBS</abbrev> 111855). Bootstrap supports <abbrev xmlns:xlink="http://www.w3.org/1999/xlink" xlink:title="Maximum Likelihood" id="ABBRID0E1YEK" xlink:type="simple">ML</abbrev> (MLB ≥ 75%) and Bayesian posterior probabilities (<abbrev xmlns:xlink="http://www.w3.org/1999/xlink" xlink:title="Bayesian posterior probabilities" id="ABBRID0E5YEK" xlink:type="simple">BYPP</abbrev> ≥ 0.95) are given as MLB/<abbrev xmlns:xlink="http://www.w3.org/1999/xlink" xlink:title="Bayesian posterior probabilities" id="ABBRID0ECZEK" xlink:type="simple">BYPP</abbrev> above the branches. Sequences from newly-generated isolates are in red, bold letters, while those of ex-type isolates are shown in black, bold letters.</p></caption><graphic xmlns:xlink="http://www.w3.org/1999/xlink" xlink:href="mycokeys-100-123-g002.jpg" position="float" orientation="portrait" xlink:type="simple" id="oo_944598.jpg"><uri content-type="original_file" xlink:type="simple">https://binary.pensoft.net/fig/944598</uri></graphic></fig></tp:treatment-sec><ref-list><ref id="B51"><mixed-citation xmlns:xlink="http://www.w3.org/1999/xlink" xlink:type="simple"><person-group><name name-style="western"><surname>Thambugala</surname><given-names>K</given-names></name><name name-style="western"><surname>Wanasinghe</surname><given-names>D</given-names></name><name name-style="western"><surname>Phillips</surname><given-names>A</given-names></name><name name-style="western"><surname>Camporesi</surname><given-names>E</given-names></name><name name-style="western"><surname>Bulgakov</surname><given-names>T</given-names></name><name name-style="western"><surname>Phukhamsakda</surname><given-names>C</given-names></name><name name-style="western"><surname>Ariyawansa</surname><given-names>H</given-names></name><name name-style="western"><surname>Goonasekara</surname><given-names>I</given-names></name><name name-style="western"><surname>Phookamsak</surname><given-names>R</given-names></name><name name-style="western"><surname>Hyde</surname><given-names>KD</given-names></name></person-group> (<year>2017</year>) <article-title>Mycosphere notes 1–50: Grass (<tp:taxon-name><tp:taxon-name-part taxon-name-part-type="family">Poaceae</tp:taxon-name-part></tp:taxon-name>) inhabiting <tp:taxon-name><tp:taxon-name-part taxon-name-part-type="class">Dothideomycetes</tp:taxon-name-part></tp:taxon-name>.</article-title><source>Mycosphere</source><volume>8</volume>(<issue>4</issue>): <fpage>697</fpage>–<lpage>796</lpage>. <ext-link xlink:href="10.5943/mycosphere/8/4/13" ext-link-type="doi" xlink:type="simple">https://doi.org/10.5943/mycosphere/8/4/13</ext-link></mixed-citation></ref></ref-list></tp:taxon-treatment>
