# Supplementary material for: ﻿Taxonomic and phylogenetic characterisations of six species of Pleosporales (in Didymosphaeriaceae, Roussoellaceae and Nigrogranaceae) from China
Source: MycoKeys. 2023 Nov 29;100:123–51. doi: 10.3897/mycokeys.100.109423 (PMC10701915; doi:10.3897/mycokeys.100.109423)
Supplement: XML Treatment for Nigrograna schinifolium [file mycokeys.100.109423-treatment8.xml]

<!DOCTYPE tp:taxon-treatment
  PUBLIC "-//TaxonX//DTD Taxonomic Treatment Publishing DTD v0 20100105//EN" "tax-treatment-NSO.dtd">
<tp:taxon-treatment xmlns:tp="http://www.plazi.org/taxpub"><tp:treatment-meta><kwd-group><label>Taxon classification</label><kwd>
                  <named-content content-type="kingdom">Fungi</named-content>
                </kwd><kwd>
                  <named-content content-type="order">Pleosporales</named-content>
                </kwd><kwd>
                  <named-content content-type="family">Nigrogranaceae</named-content>
                </kwd></kwd-group><mixed-citation publication-type="journal"><person-group><name><surname>Hu</surname><given-names>Hongmin</given-names></name><name><surname>He</surname><given-names>Minghui</given-names></name><name><surname>Wu</surname><given-names>Youpeng</given-names></name><name><surname>Long</surname><given-names>Sihan</given-names></name><name><surname>Zhang</surname><given-names>Xu</given-names></name><name><surname>Liu</surname><given-names>Lili</given-names></name><name><surname>Shen</surname><given-names>Xiangchun</given-names></name><name><surname>Wijayawardene</surname><given-names>Nalin N.</given-names></name><name><surname>Meng</surname><given-names>Zebin</given-names></name><name><surname>Long</surname><given-names>Qingde</given-names></name><name><surname>Kang</surname><given-names>Jichuan</given-names></name><name><surname>Li</surname><given-names>Qirui</given-names></name></person-group><article-title>﻿Taxonomic and phylogenetic characterisations of six species of <tp:taxon-name><tp:taxon-name-part taxon-name-part-type="order">Pleosporales</tp:taxon-name-part></tp:taxon-name> (in <tp:taxon-name><tp:taxon-name-part taxon-name-part-type="genus" reg="Didymosphaeriaceae">Didymosphaeriaceae</tp:taxon-name-part></tp:taxon-name>, <tp:taxon-name><tp:taxon-name-part taxon-name-part-type="family">Roussoellaceae</tp:taxon-name-part></tp:taxon-name> and <tp:taxon-name><tp:taxon-name-part taxon-name-part-type="genus" reg="Nigrogranaceae">Nigrogranaceae</tp:taxon-name-part></tp:taxon-name>) from China</article-title><source>MycoKeys</source><day>29</day><month>11</month><year>2023</year><volume>100</volume><fpage>123</fpage><lpage>151</lpage><pub-id pub-id-type="doi">10.3897/mycokeys.100.109423</pub-id></mixed-citation></tp:treatment-meta><tp:nomenclature><label>﻿</label><tp:taxon-name>
                <object-id xmlns:xlink="http://www.w3.org/1999/xlink" content-type="arpha" xlink:type="simple">316C2F9F-A6F1-556D-B6C1-975C8CF8D254</object-id>
                <tp:taxon-name-part taxon-name-part-type="genus" reg="Nigrograna">Nigrograna</tp:taxon-name-part>
                <tp:taxon-name-part taxon-name-part-type="species" reg="schinifolium">schinifolium</tp:taxon-name-part>
                <object-id xmlns:xlink="http://www.w3.org/1999/xlink" content-type="mycobank" xlink:type="simple">849204</object-id>
              </tp:taxon-name><tp:taxon-authority>H. M. Hu &amp; Q. R. Li</tp:taxon-authority><tp:taxon-status xmlns:xlink="http://www.w3.org/1999/xlink" xlink:type="simple">sp. nov.</tp:taxon-status><xref ref-type="fig" rid="F8">Fig. 8</xref></tp:nomenclature><tp:treatment-sec sec-type="type material" id="SECID0EGRFK"><title>Type material.</title><p><bold><italic>Holotype</italic>.</bold> GMB0498.</p></tp:treatment-sec><tp:treatment-sec sec-type="etymology" id="SECID0ERRFK"><title>Etymology.</title><p>With reference to the host, <italic><tp:taxon-name><tp:taxon-name-part taxon-name-part-type="genus" reg="Zanthoxylum">Zanthoxylum</tp:taxon-name-part><tp:taxon-name-part taxon-name-part-type="species" reg="schinifolium">schinifolium</tp:taxon-name-part></tp:taxon-name></italic> Sieb. &amp; Zucc.</p></tp:treatment-sec><tp:treatment-sec sec-type="description" id="SECID0ECSFK"><title>Description.</title><p>Saprobic on dead stem of <italic>Z. Schinifolium</italic>.</p></tp:treatment-sec><tp:treatment-sec sec-type="Sexual morph" id="SECID0EKSFK"><title>Sexual morph:</title><p><bold><italic>Ascomata</italic></bold> 198–320 μm wide, 105–160 μm high, solitary or aggregated in small groups, black, semi-immersed, appearing as slightly raised regions. <bold><italic>Ostioles</italic></bold> are black, lined with paraphyses. <bold><italic>Peridium</italic></bold> 26–39 μm wide, comprising several fused layers of "textura angularis", thin-walled and pale brown at the interior, becoming darker and thicker-walled to the outside. <bold><italic>Hamathecium</italic></bold> comprising 1–2 μm wide, cylindrical to filiform, septate, branched, pseudoparaphyses, embedded in a gelatinous matrix. <bold><italic>Asci</italic></bold> 44–59 × 8–10 μm (average = 51.5 × 9.3 μm, n = 25), 8-spored, bitunicate, fissitunicate, cylindrical to broadly filiform, with a short stipe and knob-like base, apically rounded with a minute ocular chamber. <bold><italic>Ascospores</italic></bold> 10–14 × 2.8–4 μm (average = 11.6 × 3.3 μm, n = 40), broadly fusiform to inequilaterally ellipsoid, with the second cell slightly enlarged, straight or slightly curved, with obtuse to rounded ends, hyaline when immature, becoming brown to dark brown at maturity, 3-euseptate, slightly constricted at the median septum. <bold>Asexual morph</bold>: undetermined.</p><fig id="F8" position="float" orientation="portrait"><object-id xmlns:xlink="http://www.w3.org/1999/xlink" content-type="doi" xlink:type="simple">10.3897/mycokeys.100.109423.figure8</object-id><object-id xmlns:xlink="http://www.w3.org/1999/xlink" content-type="arpha" xlink:type="simple">CB431608-57AD-5A69-9087-115BE96BC8CC</object-id><label>Figure 8.</label><caption><p><italic><tp:taxon-name><tp:taxon-name-part taxon-name-part-type="genus" reg="Nigrograna">Nigrograna</tp:taxon-name-part><tp:taxon-name-part taxon-name-part-type="species" reg="schinifolium">schinifolium</tp:taxon-name-part></tp:taxon-name></italic> (GMB0498) <bold>A</bold> specimen <bold>B</bold> appearance of ascomata on substrate <bold>C</bold> cross-section of ascomata <bold>D</bold> longitudinal section of an ascoma <bold>E</bold> peridium <bold>F</bold> pseudoparaphyses <bold>G</bold>–<bold>I</bold> asci <bold>J–L</bold> ascospores <bold>M, N</bold> culture on <abbrev xmlns:xlink="http://www.w3.org/1999/xlink" xlink:title="potato dextrose agar" id="ABBRID0ESUFK" xlink:type="simple">PDA</abbrev>. Scale bars: 0.5 mm (<bold>B–C</bold>); 10 μm (<bold>D–L</bold>).</p></caption><graphic xmlns:xlink="http://www.w3.org/1999/xlink" xlink:href="mycokeys-100-123-g008.jpg" position="float" orientation="portrait" xlink:type="simple" id="oo_944604.jpg"><uri content-type="original_file" xlink:type="simple">https://binary.pensoft.net/fig/944604</uri></graphic></fig></tp:treatment-sec><tp:treatment-sec sec-type="description" id="SECID0E6UFK"><title>Culture characters.</title><p>After 4 weeks at 25 °C, colonies on <abbrev xmlns:xlink="http://www.w3.org/1999/xlink" xlink:title="potato dextrose agar" id="ABBRID0EFVFK" xlink:type="simple">PDA</abbrev> have a diameter of 2–2.5 cm and are circular, slightly raised to umbonate and dull with an entire edge. They appear floccose and smooth and droplets can be observed due to cellular respiration, water formation or antibiotic production. Colonies from the upper region have brown to cream-coloured margins and blackish-brown centres, while their reverse is white to yellowish-brown at the margin and blackish-brown in the centre.</p></tp:treatment-sec><tp:treatment-sec sec-type="Specimen examined" id="SECID0EJVFK"><title>Specimen examined.</title><p>China, Guizhou Province, Qiannan Prefecture, Sandu Shui Autonomous County, Yao Man Mountain National Forest Park (<named-content xmlns:xlink="http://www.w3.org/1999/xlink" content-type="dwc:verbatimCoordinates" xlink:type="simple"><named-content content-type="geo-json" specific-use="{&#34;type&#34;:&#34;Point&#34;,&#34;coordinates&#34;:[108.602803,26.571878]}" id="NCID0ESVFK" xlink:type="simple">25°94′18.76"N, 107°95′70.09"E</named-content></named-content>), 563 m elev., on branches of <italic><tp:taxon-name><tp:taxon-name-part taxon-name-part-type="genus" reg="Zanthoxylum">Zanthoxylum</tp:taxon-name-part><tp:taxon-name-part taxon-name-part-type="species" reg="schinifolium">schinifolium</tp:taxon-name-part></tp:taxon-name></italic>, 28 September 2022, Y.P. Wu, 2022YRS36 (GMB0498, holotype, GMBC0498, ex-type; <named-content xmlns:xlink="http://www.w3.org/1999/xlink" content-type="dwc:institutional_code" xlink:title="Kunming Institute of Botany, Chinese Academy of Sciences" xlink:href="http://grbio.org/institution/kunming-institute-botany-chinese-academy-sciences" xlink:type="simple">KUN-HKAS</named-content> 12983, isotype).</p></tp:treatment-sec><tp:treatment-sec sec-type="material" id="SECID0EGWFK"><title>Other examined material.</title><p>China, Guizhou Province, Huaxi District, Shilihetan Wetland Park (<named-content xmlns:xlink="http://www.w3.org/1999/xlink" content-type="dwc:verbatimCoordinates" xlink:type="simple"><named-content content-type="geo-json" specific-use="{&#34;type&#34;:&#34;Point&#34;,&#34;coordinates&#34;:[107.115667,26.387056]}" id="NCID0EPWFK" xlink:type="simple">26°23'13.4"N, 106°66'56.4"E</named-content></named-content>), 1501 m elev., on branches of <italic><tp:taxon-name><tp:taxon-name-part taxon-name-part-type="genus" reg="Zanthoxylum">Zanthoxylum</tp:taxon-name-part><tp:taxon-name-part taxon-name-part-type="species" reg="schinifolium">schinifolium</tp:taxon-name-part></tp:taxon-name></italic>, 8 October 2022, Y.P Wu and H.M Hu, 2022SLHT44 (GMB0504; GMBC0504, living culture).</p></tp:treatment-sec><tp:treatment-sec sec-type="notes" id="SECID0E6WFK"><title>Notes.</title><p><italic><tp:taxon-name><tp:taxon-name-part taxon-name-part-type="genus" reg="Nigrograna">Nigrograna</tp:taxon-name-part><tp:taxon-name-part taxon-name-part-type="species" reg="schinifolium">schinifolium</tp:taxon-name-part></tp:taxon-name></italic> and <italic><tp:taxon-name><tp:taxon-name-part taxon-name-part-type="genus" reg="Nigrogranaceae">N.</tp:taxon-name-part><tp:taxon-name-part taxon-name-part-type="species" reg="thymi">thymi</tp:taxon-name-part></tp:taxon-name></italic> Mapook et al. form a monophyletic clade with moderate support (MPBP 48%, <abbrev xmlns:xlink="http://www.w3.org/1999/xlink" xlink:title="Bayesian posterior probabilities" id="ABBRID0E2XFK" xlink:type="simple">BYPP</abbrev> 0.83, Fig. <xref ref-type="fig" rid="F3">3</xref>). However, <italic><tp:taxon-name><tp:taxon-name-part taxon-name-part-type="genus" reg="Nigrograna">N.</tp:taxon-name-part><tp:taxon-name-part taxon-name-part-type="species" reg="schinifolium">schinifolium</tp:taxon-name-part></tp:taxon-name></italic> is distinguished by having 3-septate ascospores (<xref ref-type="bibr" rid="B25">Hyde et al. 2017</xref>). Morphologically, <italic><tp:taxon-name><tp:taxon-name-part taxon-name-part-type="genus" reg="Nigrograna">N.</tp:taxon-name-part><tp:taxon-name-part taxon-name-part-type="species" reg="schinifolium">schinifolium</tp:taxon-name-part></tp:taxon-name></italic> can be distinguished from other species of <italic><tp:taxon-name><tp:taxon-name-part taxon-name-part-type="genus" reg="Nigrograna">Nigrograna</tp:taxon-name-part></tp:taxon-name></italic> by its shorter asci and ascospores (<xref ref-type="bibr" rid="B25">Hyde et al. 2017</xref>; <xref ref-type="bibr" rid="B68">Zhao et al. 2018</xref>; <xref ref-type="bibr" rid="B64">Zhang et al. 2020a</xref>). Our research confirms <italic><tp:taxon-name><tp:taxon-name-part taxon-name-part-type="genus" reg="Nigrograna">N.</tp:taxon-name-part><tp:taxon-name-part taxon-name-part-type="species" reg="schinifolium">schinifolium</tp:taxon-name-part></tp:taxon-name></italic> is a new species.</p></tp:treatment-sec><tp:treatment-sec><!--Section generated to contain objects referenced in tp:taxon-treatment.--><fig id="F3" position="float" orientation="portrait"><object-id xmlns:xlink="http://www.w3.org/1999/xlink" content-type="doi" xlink:type="simple">10.3897/mycokeys.100.109423.figure3</object-id><object-id xmlns:xlink="http://www.w3.org/1999/xlink" content-type="arpha" xlink:type="simple">ED824203-AA30-5A32-89FF-19E864B972F0</object-id><label>Figure 3.</label><caption><p>RAxML phylogram of <tp:taxon-name><tp:taxon-name-part taxon-name-part-type="genus" reg="Nigrogranaceae">Nigrogranaceae</tp:taxon-name-part></tp:taxon-name>, based on a combined dataset of <abbrev xmlns:xlink="http://www.w3.org/1999/xlink" xlink:title="internal transcribed spacers" id="ABBRID0EZZEK" xlink:type="simple">ITS</abbrev> and <italic>tef</italic>1 DNA sequences. The tree is rooted by <italic><tp:taxon-name><tp:taxon-name-part taxon-name-part-type="genus" reg="Occultibambusa">Occultibambusa</tp:taxon-name-part><tp:taxon-name-part taxon-name-part-type="species" reg="pustula">pustula</tp:taxon-name-part></tp:taxon-name></italic> (<named-content xmlns:xlink="http://www.w3.org/1999/xlink" content-type="dwc:institutional_code" xlink:title="Mae Fah Luang University Culture Collection, Chiang Rai, Thailand" xlink:href="http://grbio.org/institution/mae-fah-luang-university-culture-collection" xlink:type="simple">MFLUCC</named-content> 11-0502) and <italic><tp:taxon-name><tp:taxon-name-part taxon-name-part-type="genus" reg="Occultibambusa">O.</tp:taxon-name-part><tp:taxon-name-part taxon-name-part-type="species" reg="bambusae">bambusae</tp:taxon-name-part></tp:taxon-name></italic> (<named-content xmlns:xlink="http://www.w3.org/1999/xlink" content-type="dwc:institutional_code" xlink:title="Mae Fah Luang University Culture Collection, Chiang Rai, Thailand" xlink:href="http://grbio.org/institution/mae-fah-luang-university-culture-collection" xlink:type="simple">MFLUCC</named-content> 13-0855). Bootstrap supports <abbrev xmlns:xlink="http://www.w3.org/1999/xlink" xlink:title="Maximum Likelihood" id="ABBRID0EF2EK" xlink:type="simple">ML</abbrev> (MLB ≥ 75%) and Bayesian posterior probabilities (<abbrev xmlns:xlink="http://www.w3.org/1999/xlink" xlink:title="Bayesian posterior probabilities" id="ABBRID0EJ2EK" xlink:type="simple">BYPP</abbrev> ≥ 0.95) are given as MLB/<abbrev xmlns:xlink="http://www.w3.org/1999/xlink" xlink:title="Bayesian posterior probabilities" id="ABBRID0EN2EK" xlink:type="simple">BYPP</abbrev> above the branches. Sequences from newly-generated isolates are in red, bold letters, while those of ex-type isolates are shown in black, bold letters.</p></caption><graphic xmlns:xlink="http://www.w3.org/1999/xlink" xlink:href="mycokeys-100-123-g003.jpg" position="float" orientation="portrait" xlink:type="simple" id="oo_944599.jpg"><uri content-type="original_file" xlink:type="simple">https://binary.pensoft.net/fig/944599</uri></graphic></fig></tp:treatment-sec><ref-list><ref id="B25"><mixed-citation xmlns:xlink="http://www.w3.org/1999/xlink" xlink:type="simple"><person-group><name name-style="western"><surname>Hyde</surname><given-names>KD</given-names></name><name name-style="western"><surname>Norphanphoun</surname><given-names>C</given-names></name><name name-style="western"><surname>Abreu</surname><given-names>VP</given-names></name><name name-style="western"><surname>Bazzicalupo</surname><given-names>A</given-names></name><name name-style="western"><surname>Thilini Chethana</surname><given-names>K</given-names></name><name name-style="western"><surname>Clericuzio</surname><given-names>M</given-names></name><name name-style="western"><surname>Dayarathne</surname><given-names>MC</given-names></name><name name-style="western"><surname>Dissanayake</surname><given-names>AJ</given-names></name><name name-style="western"><surname>Ekanayaka</surname><given-names>AH</given-names></name><name name-style="western"><surname>He</surname><given-names>MQ</given-names></name><name name-style="western"><surname>Hongsanan</surname><given-names>S</given-names></name><name name-style="western"><surname>Huang</surname><given-names>S-K</given-names></name><name name-style="western"><surname>Jayasiri</surname><given-names>SC</given-names></name><name name-style="western"><surname>Jayawardena</surname><given-names>RS</given-names></name><name name-style="western"><surname>Karunarathna</surname><given-names>A</given-names></name><name name-style="western"><surname>Konta</surname><given-names>S</given-names></name><name name-style="western"><surname>Kušan</surname><given-names>I</given-names></name><name name-style="western"><surname>Lee</surname><given-names>H</given-names></name><name name-style="western"><surname>Li</surname><given-names>J</given-names></name><name name-style="western"><surname>Lin</surname><given-names>C-G</given-names></name><name name-style="western"><surname>Liu</surname><given-names>N-G</given-names></name><name name-style="western"><surname>Lu</surname><given-names>Y-Z</given-names></name><name name-style="western"><surname>Luo</surname><given-names>Z-L</given-names></name><name name-style="western"><surname>Manawasinghe</surname><given-names>IS</given-names></name><name name-style="western"><surname>Mapook</surname><given-names>A</given-names></name><name name-style="western"><surname>Perera</surname><given-names>RH</given-names></name><name name-style="western"><surname>Phookamsak</surname><given-names>R</given-names></name><name name-style="western"><surname>Phukhamsakda</surname><given-names>C</given-names></name><name name-style="western"><surname>Siedlecki</surname><given-names>I</given-names></name><name name-style="western"><surname>Soares</surname><given-names>AM</given-names></name><name name-style="western"><surname>Tennakoon</surname><given-names>DS</given-names></name><name name-style="western"><surname>Tian</surname><given-names>Q</given-names></name><name name-style="western"><surname>Tibpromma</surname><given-names>S</given-names></name><name name-style="western"><surname>Wanasinghe</surname><given-names>DN</given-names></name><name name-style="western"><surname>Xiao</surname><given-names>Y-P</given-names></name><name name-style="western"><surname>Yang</surname><given-names>J</given-names></name><name name-style="western"><surname>Zeng</surname><given-names>X-Y</given-names></name><name name-style="western"><surname>Abdel-Aziz</surname><given-names>FA</given-names></name><name name-style="western"><surname>Li</surname><given-names>W-J</given-names></name><name name-style="western"><surname>Senanayake</surname><given-names>IC</given-names></name><name name-style="western"><surname>Shang</surname><given-names>Q-J</given-names></name><name name-style="western"><surname>Daranagama</surname><given-names>DA</given-names></name><name name-style="western"><surname>de Silva</surname><given-names>NI</given-names></name><name name-style="western"><surname>Thambugala</surname><given-names>KM</given-names></name><name name-style="western"><surname>Abdel-Wahab</surname><given-names>MA</given-names></name><name name-style="western"><surname>Bahkali</surname><given-names>AH</given-names></name><name name-style="western"><surname>Berbee</surname><given-names>ML</given-names></name><name name-style="western"><surname>Boonmee</surname><given-names>S</given-names></name><name name-style="western"><surname>Bhat</surname><given-names>DJ</given-names></name><name name-style="western"><surname>Bulgakov</surname><given-names>TS</given-names></name><name name-style="western"><surname>Buyck</surname><given-names>B</given-names></name><name name-style="western"><surname>Camporesi</surname><given-names>E</given-names></name><name name-style="western"><surname>Castañeda-Ruiz</surname><given-names>RF</given-names></name><name name-style="western"><surname>Chomnunti</surname><given-names>P</given-names></name><name name-style="western"><surname>Doilom</surname><given-names>M</given-names></name><name name-style="western"><surname>Dovana</surname><given-names>F</given-names></name><name name-style="western"><surname>Gibertoni</surname><given-names>TB</given-names></name><name name-style="western"><surname>Jadan</surname><given-names>M</given-names></name><name name-style="western"><surname>Jeewon</surname><given-names>R</given-names></name><name name-style="western"><surname>Jones</surname><given-names>EBG</given-names></name><name name-style="western"><surname>Kang</surname><given-names>J-C</given-names></name><name name-style="western"><surname>Karunarathna</surname><given-names>SC</given-names></name><name name-style="western"><surname>Lim</surname><given-names>YW</given-names></name><name name-style="western"><surname>Liu</surname><given-names>J-K</given-names></name><name name-style="western"><surname>Liu</surname><given-names>Z-Y</given-names></name><name name-style="western"><surname>Plautz Jr</surname><given-names>HL</given-names></name><name name-style="western"><surname>Lumyong</surname><given-names>S</given-names></name><name name-style="western"><surname>Maharachchikumbura</surname><given-names>SSN</given-names></name><name name-style="western"><surname>Matočec</surname><given-names>N</given-names></name><name name-style="western"><surname>McKenzie</surname><given-names>EHC</given-names></name><name name-style="western"><surname>Mešić</surname><given-names>A</given-names></name><name name-style="western"><surname>Miller</surname><given-names>D</given-names></name><name name-style="western"><surname>Pawłowska</surname><given-names>J</given-names></name><name name-style="western"><surname>Pereira</surname><given-names>OL</given-names></name><name name-style="western"><surname>Promputtha</surname><given-names>I</given-names></name><name name-style="western"><surname>Romero</surname><given-names>AI</given-names></name><name name-style="western"><surname>Ryvarden</surname><given-names>L</given-names></name><name name-style="western"><surname>Su</surname><given-names>H-Y</given-names></name><name name-style="western"><surname>Suetrong</surname><given-names>S</given-names></name><name name-style="western"><surname>Tkalčec</surname><given-names>Z</given-names></name><name name-style="western"><surname>Vizzini</surname><given-names>A</given-names></name><name name-style="western"><surname>Wen</surname><given-names>T-C</given-names></name><name name-style="western"><surname>Wisitrassameewong</surname><given-names>K</given-names></name><name name-style="western"><surname>Wrzosek</surname><given-names>M</given-names></name><name name-style="western"><surname>Xu</surname><given-names>J-C</given-names></name><name name-style="western"><surname>Zhao</surname><given-names>Q</given-names></name><name name-style="western"><surname>Zhao</surname><given-names>R-L</given-names></name><name name-style="western"><surname>Mortimer</surname><given-names>PE</given-names></name></person-group> (<year>2017</year>) <article-title>Fungal diversity notes 603–708: Taxonomic and phylogenetic notes on genera and species.</article-title><source>Fungal Diversity</source><volume>87</volume>(<issue>1</issue>): <fpage>1</fpage>–<lpage>235</lpage>. <ext-link xlink:href="10.1007/s13225-017-0391-3" ext-link-type="doi" xlink:type="simple">https://doi.org/10.1007/s13225-017-0391-3</ext-link></mixed-citation></ref><ref id="B68"><mixed-citation xmlns:xlink="http://www.w3.org/1999/xlink" xlink:type="simple"><person-group><name name-style="western"><surname>Zhao</surname><given-names>Y</given-names></name><name name-style="western"><surname>Zhang</surname><given-names>Z</given-names></name><name name-style="western"><surname>Cai</surname><given-names>L</given-names></name><name name-style="western"><surname>Peng</surname><given-names>W</given-names></name><name name-style="western"><surname>Liu</surname><given-names>FJ</given-names></name></person-group> (<year>2018</year>) <article-title>Four new filamentous fungal species from newly-collected and hive-stored bee pollen.</article-title><source>Mycosphere</source><volume>9</volume>(<issue>6</issue>): <fpage>1089</fpage>–<lpage>1116</lpage>. <ext-link xlink:href="10.5943/mycosphere/9/6/3" ext-link-type="doi" xlink:type="simple">https://doi.org/10.5943/mycosphere/9/6/3</ext-link></mixed-citation></ref><ref id="B64"><mixed-citation xmlns:xlink="http://www.w3.org/1999/xlink" xlink:type="simple"><person-group><name name-style="western"><surname>Zhang</surname><given-names>JF</given-names></name><name name-style="western"><surname>Liu</surname><given-names>JK</given-names></name><name name-style="western"><surname>Thambugala</surname><given-names>KM</given-names></name><name name-style="western"><surname>Yang</surname><given-names>J</given-names></name><name name-style="western"><surname>Meng</surname><given-names>ZH</given-names></name><name name-style="western"><surname>Liu</surname><given-names>ZY</given-names></name></person-group> (<year>2020a</year>) <article-title>Two new species and a new record of <italic><tp:taxon-name><tp:taxon-name-part taxon-name-part-type="genus">Nigrograna</tp:taxon-name-part></tp:taxon-name></italic> (<tp:taxon-name><tp:taxon-name-part taxon-name-part-type="genus">Nigrogranaceae</tp:taxon-name-part></tp:taxon-name>, <tp:taxon-name><tp:taxon-name-part taxon-name-part-type="order">Pleosporales</tp:taxon-name-part></tp:taxon-name>) from China and Thailand.</article-title><source>Mycological Progress</source><volume>19</volume>(<issue>11</issue>): <fpage>1365</fpage>–<lpage>1375</lpage>. <ext-link xlink:href="10.1007/s11557-020-01633-0" ext-link-type="doi" xlink:type="simple">https://doi.org/10.1007/s11557-020-01633-0</ext-link></mixed-citation></ref></ref-list></tp:taxon-treatment>
