# Supplementary material for: ﻿Taxonomic and phylogenetic characterisations of six species of Pleosporales (in Didymosphaeriaceae, Roussoellaceae and Nigrogranaceae) from China
Source: MycoKeys. 2023 Nov 29;100:123–51. doi: 10.3897/mycokeys.100.109423 (PMC10701915; doi:10.3897/mycokeys.100.109423)
Supplement: XML Treatment for Nigrograna trachycarpus [file mycokeys.100.109423-treatment9.xml]

<!DOCTYPE tp:taxon-treatment
  PUBLIC "-//TaxonX//DTD Taxonomic Treatment Publishing DTD v0 20100105//EN" "tax-treatment-NSO.dtd">
<tp:taxon-treatment xmlns:tp="http://www.plazi.org/taxpub"><tp:treatment-meta><kwd-group><label>Taxon classification</label><kwd>
                  <named-content content-type="kingdom">Fungi</named-content>
                </kwd><kwd>
                  <named-content content-type="order">Pleosporales</named-content>
                </kwd><kwd>
                  <named-content content-type="family">Nigrogranaceae</named-content>
                </kwd></kwd-group><mixed-citation publication-type="journal"><person-group><name><surname>Hu</surname><given-names>Hongmin</given-names></name><name><surname>He</surname><given-names>Minghui</given-names></name><name><surname>Wu</surname><given-names>Youpeng</given-names></name><name><surname>Long</surname><given-names>Sihan</given-names></name><name><surname>Zhang</surname><given-names>Xu</given-names></name><name><surname>Liu</surname><given-names>Lili</given-names></name><name><surname>Shen</surname><given-names>Xiangchun</given-names></name><name><surname>Wijayawardene</surname><given-names>Nalin N.</given-names></name><name><surname>Meng</surname><given-names>Zebin</given-names></name><name><surname>Long</surname><given-names>Qingde</given-names></name><name><surname>Kang</surname><given-names>Jichuan</given-names></name><name><surname>Li</surname><given-names>Qirui</given-names></name></person-group><article-title>﻿Taxonomic and phylogenetic characterisations of six species of <tp:taxon-name><tp:taxon-name-part taxon-name-part-type="order">Pleosporales</tp:taxon-name-part></tp:taxon-name> (in <tp:taxon-name><tp:taxon-name-part taxon-name-part-type="genus" reg="Didymosphaeriaceae">Didymosphaeriaceae</tp:taxon-name-part></tp:taxon-name>, <tp:taxon-name><tp:taxon-name-part taxon-name-part-type="family">Roussoellaceae</tp:taxon-name-part></tp:taxon-name> and <tp:taxon-name><tp:taxon-name-part taxon-name-part-type="genus" reg="Nigrogranaceae">Nigrogranaceae</tp:taxon-name-part></tp:taxon-name>) from China</article-title><source>MycoKeys</source><day>29</day><month>11</month><year>2023</year><volume>100</volume><fpage>123</fpage><lpage>151</lpage><pub-id pub-id-type="doi">10.3897/mycokeys.100.109423</pub-id></mixed-citation></tp:treatment-meta><tp:nomenclature><label>﻿</label><tp:taxon-name>
                <object-id xmlns:xlink="http://www.w3.org/1999/xlink" content-type="arpha" xlink:type="simple">FF41D3CB-74B3-5ECB-88EB-30AD78E42B1E</object-id>
                <tp:taxon-name-part taxon-name-part-type="genus" reg="Nigrograna">Nigrograna</tp:taxon-name-part>
                <tp:taxon-name-part taxon-name-part-type="species" reg="trachycarpus">trachycarpus</tp:taxon-name-part>
                <object-id xmlns:xlink="http://www.w3.org/1999/xlink" content-type="mycobank" xlink:type="simple">849205</object-id>
              </tp:taxon-name><tp:taxon-authority>H. M. Hu &amp; Q. R. Li</tp:taxon-authority><tp:taxon-status xmlns:xlink="http://www.w3.org/1999/xlink" xlink:type="simple">sp. nov.</tp:taxon-status><xref ref-type="fig" rid="F9">Fig. 9</xref></tp:nomenclature><tp:treatment-sec sec-type="type material" id="SECID0EJ2FK"><title>Type material.</title><p><bold><italic>Holotype</italic></bold>: GMB0499.</p></tp:treatment-sec><tp:treatment-sec sec-type="etymology" id="SECID0EU2FK"><title>Etymology.</title><p>Named after the host genus <italic><tp:taxon-name><tp:taxon-name-part taxon-name-part-type="genus" reg="Trachycarpus">Trachycarpus</tp:taxon-name-part></tp:taxon-name></italic> from which the fungus was isolated.</p></tp:treatment-sec><tp:treatment-sec sec-type="description" id="SECID0EB3FK"><title>Description.</title><p>Saprobic or parasitic on dead culms of <italic><tp:taxon-name><tp:taxon-name-part taxon-name-part-type="genus" reg="Trachycarpus">Trachycarpus</tp:taxon-name-part></tp:taxon-name></italic> sp.</p><p><bold>Sexual morph: <italic>Ascomata</italic></bold> 160–380 μm wide, 100–210 μm high, pyriform to globose, scattered or clustered in small groups, black, immersed, the base remaining immersed in the substrate, smooth, with ostiole. <bold><italic>Ostiole</italic></bold> single, central, flattened, with a short neck, without paraphyses. <bold><italic>Peridium</italic></bold> 22–34 μm wide, multi-layered, composed of 4–6 rows of heavily pigmented, light brown to dark brown cells of textura angularis. <bold><italic>Hamathecium</italic></bold> comprising numerous 1.4–2.2 μm diameter, filamentous, unbranched, anastomosing, septate pseudoparaphyses. <bold><italic>Asci</italic></bold> 86–126 × 11–13 μm (average = 99 × 12 μm, n = 25), 8-spored, bitunicate, with fissitunicate dehiscence occurring rarely, elliptical, shortly pedicellate, apically rounded, with an ocular chamber, with a J-subapical ring. <bold><italic>Ascospores</italic></bold> 15–17 × 5–7 μm (average = 16.3 × 6.1 μm, n = 40), hyaline to yellow brown, 2–3-septate, deeply constricted at second septum, tapering to each end, the widest point at second cell from apex, smooth-walled, distinctly guttulate, without a sheath or appendages. <bold>Asexual morph</bold>: undetermined.</p><fig id="F9" position="float" orientation="portrait"><object-id xmlns:xlink="http://www.w3.org/1999/xlink" content-type="doi" xlink:type="simple">10.3897/mycokeys.100.109423.figure9</object-id><object-id xmlns:xlink="http://www.w3.org/1999/xlink" content-type="arpha" xlink:type="simple">A4B79738-416D-5CC7-9338-6F04DD1B86B5</object-id><label>Figure 9.</label><caption><p><italic><tp:taxon-name><tp:taxon-name-part taxon-name-part-type="genus" reg="Nigrograna">Nigrograna</tp:taxon-name-part><tp:taxon-name-part taxon-name-part-type="species" reg="trachycarpus">trachycarpus</tp:taxon-name-part></tp:taxon-name></italic> (GMB0499) <bold>A</bold> specimen <bold>B, C</bold> appearance of ascomata on substrate <bold>D, E</bold> longitudinal section of an ascoma <bold>F</bold> peridium <bold>G–I</bold> asci <bold>J</bold> pseudoparaphyses <bold>K</bold> J-ascus subapical ring in Melzer’s <bold>L–O</bold> ascospores. Scale bars: 0.5 mm (<bold>B–D</bold>); 10 μm (<bold>E–O</bold>).</p></caption><graphic xmlns:xlink="http://www.w3.org/1999/xlink" xlink:href="mycokeys-100-123-g009.jpg" position="float" orientation="portrait" xlink:type="simple" id="oo_944605.jpg"><uri content-type="original_file" xlink:type="simple">https://binary.pensoft.net/fig/944605</uri></graphic></fig></tp:treatment-sec><tp:treatment-sec sec-type="description" id="SECID0ER5FK"><title>Culture characteristics.</title><p>After 4 weeks at 25 °C on <abbrev xmlns:xlink="http://www.w3.org/1999/xlink" xlink:title="potato dextrose agar" id="ABBRID0EX5FK" xlink:type="simple">PDA</abbrev>, colonies typically reach 2–2.5 cm in diameter. They present a circular shape with a dense and elevated centre, while appearing sparse and radiating at the margin. The colonies exhibit colours ranging from dark grey to pale olivaceous when viewed from above and from dark olivaceous to black on reverse.</p></tp:treatment-sec><tp:treatment-sec sec-type="Specimen examined" id="SECID0E25FK"><title>Specimen examined.</title><p>China, Guizhou Province, Guiyang Huaxi National Urban Wetland Park (<named-content xmlns:xlink="http://www.w3.org/1999/xlink" content-type="dwc:verbatimCoordinates" xlink:type="simple"><named-content content-type="geo-json" specific-use="{&#34;type&#34;:&#34;Point&#34;,&#34;coordinates&#34;:[106.571172,26.033983]}" id="NCID0EE6FK" xlink:type="simple">26°2'2.34"N, 106°34'16.22"E</named-content></named-content>), 1130 m elev., on decaying culms of <italic><tp:taxon-name><tp:taxon-name-part taxon-name-part-type="genus" reg="Trachycarpus">Trachycarpus</tp:taxon-name-part></tp:taxon-name></italic> sp., 12 October 2022, Y.P Wu and H.M Hu, 2022 HXGY11 (GMB0499, holotype, GMBC0499, ex-type; <named-content xmlns:xlink="http://www.w3.org/1999/xlink" content-type="dwc:institutional_code" xlink:title="Kunming Institute of Botany, Chinese Academy of Sciences" xlink:href="http://grbio.org/institution/kunming-institute-botany-chinese-academy-sciences" xlink:type="simple">KUN-HKAS</named-content> 12984, isotype).</p></tp:treatment-sec><tp:treatment-sec sec-type="material" id="SECID0EU6FK"><title>Other examined material.</title><p>China, Guizhou Province, Qiannan Prefecture, Sandu Shui Autonomous County, Yao Man Mountain National Forest Park (<named-content xmlns:xlink="http://www.w3.org/1999/xlink" content-type="dwc:verbatimCoordinates" xlink:type="simple"><named-content content-type="geo-json" specific-use="{&#34;type&#34;:&#34;Point&#34;,&#34;coordinates&#34;:[108.587683,26.555211]}" id="NCID0E46FK" xlink:type="simple">25°93′18.76"N, 107°95′15.66"E</named-content></named-content>), 540 m elev., on decaying bamboo culms of <italic><tp:taxon-name><tp:taxon-name-part taxon-name-part-type="genus" reg="Trachycarpus">Trachycarpus</tp:taxon-name-part></tp:taxon-name></italic> sp.; 28 September 2022; Y.P. Wu, 2022YRS50 (GMB050; GMBC0505, living culture).</p></tp:treatment-sec><tp:treatment-sec sec-type="notes" id="SECID0EJAGK"><title>Notes.</title><p>In the phylogenetic analysis, <italic><tp:taxon-name><tp:taxon-name-part taxon-name-part-type="genus" reg="Nigrograna">Nigrograna</tp:taxon-name-part><tp:taxon-name-part taxon-name-part-type="species" reg="trachycarpus">trachycarpus</tp:taxon-name-part></tp:taxon-name></italic> and <italic><tp:taxon-name><tp:taxon-name-part taxon-name-part-type="genus" reg="Nigrogranaceae">N.</tp:taxon-name-part><tp:taxon-name-part taxon-name-part-type="species" reg="locuta-pollinis">locuta-pollinis</tp:taxon-name-part></tp:taxon-name></italic> F. Liu &amp; L. Cai formed a monophyletic branch within the <italic><tp:taxon-name><tp:taxon-name-part taxon-name-part-type="genus" reg="Nigrograna">Nigrograna</tp:taxon-name-part></tp:taxon-name></italic> genus, with a bootstrap support value of 31% (Fig. <xref ref-type="fig" rid="F3">3</xref>). However, this relationship remained consistent in repeated phylogenetic analyses. Sequences generated from the cultures of <italic><tp:taxon-name><tp:taxon-name-part taxon-name-part-type="genus" reg="Nigrograna">N.</tp:taxon-name-part><tp:taxon-name-part taxon-name-part-type="species" reg="trachycarpus">trachycarpus</tp:taxon-name-part></tp:taxon-name></italic> are similar to sharing an <abbrev xmlns:xlink="http://www.w3.org/1999/xlink" xlink:title="internal transcribed spacers" id="ABBRID0E2BGK" xlink:type="simple">ITS</abbrev> similarity of 70.7% (with 57/488 gaps) and a tef1 similarity of 89.8% (with 0/481 gaps). Morphologically, <italic><tp:taxon-name><tp:taxon-name-part taxon-name-part-type="genus" reg="Nigrograna">N.</tp:taxon-name-part><tp:taxon-name-part taxon-name-part-type="species" reg="trachycarpus">trachycarpus</tp:taxon-name-part></tp:taxon-name></italic> can be distinguished by its larger ascospores, measuring 16.3 × 6.1 μm, in contrast to <italic><tp:taxon-name><tp:taxon-name-part taxon-name-part-type="genus" reg="Nigrograna">N.</tp:taxon-name-part><tp:taxon-name-part taxon-name-part-type="species" reg="schinifolium">schinifolium</tp:taxon-name-part></tp:taxon-name></italic>’s ascospores, 11.6 × 3.3 μm. Morphologically, it is close to <italic><tp:taxon-name><tp:taxon-name-part taxon-name-part-type="genus" reg="Nigrogranaceae">N.</tp:taxon-name-part><tp:taxon-name-part taxon-name-part-type="species" reg="impatientis">impatientis</tp:taxon-name-part></tp:taxon-name></italic> J.F. Zhang, J.K. Liu &amp; Z.Y. Liu, but the latter typically has ascocarps in groups of 2–6 with ostiole necks penetrating the host surface together. Moreover, the <italic><tp:taxon-name><tp:taxon-name-part taxon-name-part-type="genus" reg="Nigrograna">N.</tp:taxon-name-part><tp:taxon-name-part taxon-name-part-type="species" reg="trachycarpus">trachycarpus</tp:taxon-name-part></tp:taxon-name></italic> a possesses longer asci (measuring 99 × 12 μm) and larger ascospores (measuring 16.3 × 6.1 μm) compared to <italic><tp:taxon-name><tp:taxon-name-part taxon-name-part-type="genus" reg="Nigrogranaceae">N.</tp:taxon-name-part><tp:taxon-name-part taxon-name-part-type="species" reg="impatientis">impatientis</tp:taxon-name-part></tp:taxon-name></italic> (asci measuring 48 × 8, ascospores measuring 12 × 4.3 μm) (<xref ref-type="bibr" rid="B64">Zhang et al. 2020a</xref>).</p></tp:treatment-sec><tp:treatment-sec><!--Section generated to contain objects referenced in tp:taxon-treatment.--><fig id="F3" position="float" orientation="portrait"><object-id xmlns:xlink="http://www.w3.org/1999/xlink" content-type="doi" xlink:type="simple">10.3897/mycokeys.100.109423.figure3</object-id><object-id xmlns:xlink="http://www.w3.org/1999/xlink" content-type="arpha" xlink:type="simple">ED824203-AA30-5A32-89FF-19E864B972F0</object-id><label>Figure 3.</label><caption><p>RAxML phylogram of <tp:taxon-name><tp:taxon-name-part taxon-name-part-type="genus" reg="Nigrogranaceae">Nigrogranaceae</tp:taxon-name-part></tp:taxon-name>, based on a combined dataset of <abbrev xmlns:xlink="http://www.w3.org/1999/xlink" xlink:title="internal transcribed spacers" id="ABBRID0EZZEK" xlink:type="simple">ITS</abbrev> and <italic>tef</italic>1 DNA sequences. The tree is rooted by <italic><tp:taxon-name><tp:taxon-name-part taxon-name-part-type="genus" reg="Occultibambusa">Occultibambusa</tp:taxon-name-part><tp:taxon-name-part taxon-name-part-type="species" reg="pustula">pustula</tp:taxon-name-part></tp:taxon-name></italic> (<named-content xmlns:xlink="http://www.w3.org/1999/xlink" content-type="dwc:institutional_code" xlink:title="Mae Fah Luang University Culture Collection, Chiang Rai, Thailand" xlink:href="http://grbio.org/institution/mae-fah-luang-university-culture-collection" xlink:type="simple">MFLUCC</named-content> 11-0502) and <italic><tp:taxon-name><tp:taxon-name-part taxon-name-part-type="genus" reg="Occultibambusa">O.</tp:taxon-name-part><tp:taxon-name-part taxon-name-part-type="species" reg="bambusae">bambusae</tp:taxon-name-part></tp:taxon-name></italic> (<named-content xmlns:xlink="http://www.w3.org/1999/xlink" content-type="dwc:institutional_code" xlink:title="Mae Fah Luang University Culture Collection, Chiang Rai, Thailand" xlink:href="http://grbio.org/institution/mae-fah-luang-university-culture-collection" xlink:type="simple">MFLUCC</named-content> 13-0855). Bootstrap supports <abbrev xmlns:xlink="http://www.w3.org/1999/xlink" xlink:title="Maximum Likelihood" id="ABBRID0EF2EK" xlink:type="simple">ML</abbrev> (MLB ≥ 75%) and Bayesian posterior probabilities (<abbrev xmlns:xlink="http://www.w3.org/1999/xlink" xlink:title="Bayesian posterior probabilities" id="ABBRID0EJ2EK" xlink:type="simple">BYPP</abbrev> ≥ 0.95) are given as MLB/<abbrev xmlns:xlink="http://www.w3.org/1999/xlink" xlink:title="Bayesian posterior probabilities" id="ABBRID0EN2EK" xlink:type="simple">BYPP</abbrev> above the branches. Sequences from newly-generated isolates are in red, bold letters, while those of ex-type isolates are shown in black, bold letters.</p></caption><graphic xmlns:xlink="http://www.w3.org/1999/xlink" xlink:href="mycokeys-100-123-g003.jpg" position="float" orientation="portrait" xlink:type="simple" id="oo_944599.jpg"><uri content-type="original_file" xlink:type="simple">https://binary.pensoft.net/fig/944599</uri></graphic></fig></tp:treatment-sec><ref-list><ref id="B64"><mixed-citation xmlns:xlink="http://www.w3.org/1999/xlink" xlink:type="simple"><person-group><name name-style="western"><surname>Zhang</surname><given-names>JF</given-names></name><name name-style="western"><surname>Liu</surname><given-names>JK</given-names></name><name name-style="western"><surname>Thambugala</surname><given-names>KM</given-names></name><name name-style="western"><surname>Yang</surname><given-names>J</given-names></name><name name-style="western"><surname>Meng</surname><given-names>ZH</given-names></name><name name-style="western"><surname>Liu</surname><given-names>ZY</given-names></name></person-group> (<year>2020a</year>) <article-title>Two new species and a new record of <italic><tp:taxon-name><tp:taxon-name-part taxon-name-part-type="genus">Nigrograna</tp:taxon-name-part></tp:taxon-name></italic> (<tp:taxon-name><tp:taxon-name-part taxon-name-part-type="genus">Nigrogranaceae</tp:taxon-name-part></tp:taxon-name>, <tp:taxon-name><tp:taxon-name-part taxon-name-part-type="order">Pleosporales</tp:taxon-name-part></tp:taxon-name>) from China and Thailand.</article-title><source>Mycological Progress</source><volume>19</volume>(<issue>11</issue>): <fpage>1365</fpage>–<lpage>1375</lpage>. <ext-link xlink:href="10.1007/s11557-020-01633-0" ext-link-type="doi" xlink:type="simple">https://doi.org/10.1007/s11557-020-01633-0</ext-link></mixed-citation></ref></ref-list></tp:taxon-treatment>
